# Supplementary material for: Characterization of the bacterial microbiome of Swedish ticks through 16S rRNA amplicon sequencing of whole ticks and of individual tick organs
Source: Parasit Vectors. 2023 Jan 30;16:39. doi: 10.1186/s13071-022-05638-4 (PMC9885626; doi:10.1186/s13071-022-05638-4)
Supplement: Supplementary file 1 — Additional file 1: Table S1. Metadata for ticks and tick organ samples analysed in the study [file 13071_2022_5638_MOESM1_ESM.xlsx]

## Sheet: Whole_ticks
Sample nr.	Tick species	Developmental stage	Collection site (municipality)	Host species	16S_success	Filtered_readcount	Borrelia	Neoehrlichia	Anaplasma
M0088	I. trianguliceps	FF	Sollefteå	Vole	No	NA	NA	NA	NA
M0139	I. ricinus	FF	Ockelbo	Dog	Yes	10148	Neg	Neg	Neg
M0145	I. ricinus	FF	Ånge	Cat	Yes	10777	Neg	Neg	Neg
M0259	I. ricinus	FF	Timrå	Cat	Yes	8067	Neg	Neg	Neg
M0265	I. ricinus	FF	Ånge	Dog	Yes	10474	Neg	Neg	Neg
M0282	I. ricinus	FF	Hudiksvall	Cat	Yes	9930	Neg	Neg	Neg
M0306	I. ricinus	FF	Sandviken	Cat	No	NA	NA	NA	NA
M0309	I. ricinus	FF	Härnösand	Cat	Yes	12819	Neg	Neg	Neg
M0439	I. persulcatus	NN	Kramfors	Dog	No	NA	NA	NA	NA
M0442	I. ricinus	FF	Malung-Sälen	Dog	Yes	12883	Neg	Neg	Neg
M0473	I. ricinus	FF	Nordanstig	Cat	Yes	10877	Neg	Neg	Neg
M0474	I. trianguliceps	FF	Ånge	Mouse	Yes	7367	Neg	Neg	Pos
M0479	I. ricinus	FF	Ovanåker	Dog	Yes	12766	Neg	Neg	Neg
M0529	I. ricinus	FF	Nordanstig	Dog	Yes	9681	Neg	Neg	Neg
M0600	I. ricinus	FF	Leksand	Cat	Yes	14821	Neg	Neg	Neg
M0606	I. ricinus	FF	Mora	Cat	Yes	11971	Neg	Neg	Neg
M0615	I. ricinus	FF	Gagnef	Dog	Yes	11446	Neg	Neg	Neg
M0683	I. ricinus	FF	Bollnäs	Dog	Yes	13265	Neg	Neg	Neg
M0691	I. ricinus	FF	Rättvik	Dog	Yes	11668	Neg	Neg	Neg
M0696	I. ricinus	FF	Härnösand	Dog	No	NA	NA	NA	NA
M0716	I. ricinus	FF	Ovanåker	Cat	Yes	12707	Neg	Neg	Neg
M0717	I. ricinus	FF	Bollnäs	Cat	Yes	12809	Neg	Neg	Neg
M0730	I. ricinus	FF	Falun	Cat	Yes	13084	Neg	Neg	Neg
M0816	I. ricinus	FF	Söderhamn	Cat	Yes	8379	Neg	Neg	Neg
M0924	I. ricinus	FF	Orsa	Cat	Yes	10906	Neg	Neg	Neg
M0926	I. ricinus	FF	Kramfors	Cat	Yes	10996	Neg	Neg	Neg
M0943	I. ricinus	FF	Borlänge	Dog	No	NA	NA	NA	NA
M0960	I. ricinus	FF	Mora	Dog	No	NA	NA	NA	NA
M0976	I. trianguliceps	FF	Bollnäs	Cat	No	NA	NA	NA	NA
M1262	I. ricinus	FF	Avesta	Cat	Yes	12260	Neg	Neg	Neg
M1365	I. ricinus	FF	Ljusdal	Dog	Yes	10573	Neg	Neg	Neg
N001	I. persulcatus/I. ricinus	FF	Haparanda	Cat	Yes	9601	Neg	Neg	Neg
N002	I. persulcatus	FF	Kalix	Dog	Yes	12275	Neg	Neg	Pos
N003	I. persulcatus/I. ricinus	MM	Kalix	Dog	Yes	10787	Neg	Neg	Pos
N004	I. persulcatus	MM	Kalix	Dog	No	NA	NA	NA	NA
N005	I. persulcatus	MM	Kalix	Dog	No	NA	NA	NA	NA
N006	I. persulcatus	MM	Kalix	Dog	No	NA	NA	NA	NA
N008	I. persulcatus	FF	Kiruna	Dog	Yes	7015	Neg	Neg	Neg
N010	I. persulcatus	FF	Haparanda	Dog	No	NA	NA	NA	NA
N011	I. persulcatus	FF	Kalix	Dog	No	NA	NA	NA	NA
N018	I. persulcatus	FF	Haparanda	Dog	No	NA	NA	NA	NA
N019	I. persulcatus/I. ricinus	FF	Skellefteå	Cat	Yes	5847	Neg	Neg	Neg
N021	I. persulcatus	FF	Sorsele	Cat	No	NA	NA	NA	NA
N022	I. persulcatus	FF	Haparanda	Cat	No	NA	NA	NA	NA
N024	I. trianguliceps	FF	Bjurholm	Vole	No	NA	NA	NA	NA
N029	I. persulcatus/I. ricinus	FF	Kalix	Dog	No	NA	NA	NA	NA
N030	I. persulcatus	FF	Kalix	Dog	No	NA	NA	NA	NA
N031	I. persulcatus	FF	Luleå	Dog	No	NA	NA	NA	NA
N035	I. persulcatus	FF	Luleå	Dog	No	NA	NA	NA	NA
N036	I. persulcatus	FF	Luleå	Dog	No	NA	NA	NA	NA
N037	I. persulcatus	FF	Luleå	Dog	No	NA	NA	NA	NA
N042	I. ricinus	FF	Kiruna	Dog	Yes	10207	Neg	Neg	Neg
N045	I. persulcatus	FF	Kalix	Cat	No	NA	NA	NA	NA
N047	I. persulcatus	FF	Haparanda	Dog	Yes	10848	Neg	Neg	Neg
N054	I. persulcatus/I. ricinus	FF	Skellefteå	Dog	Yes	9724	Neg	Neg	Neg
N069	I. trianguliceps	FF	Norsjö	Mouse	No	NA	NA	NA	NA
N072	I. ricinus	FF	Jokkmokk	Dog	Yes	13576	Neg	Neg	Neg
N079	I. ricinus	FF	Sorsele	Cat	Yes	11038	Neg	Neg	Neg
N084	I. persulcatus	MM	Kalix	Dog	No	NA	NA	NA	NA
N087	I. ricinus	FF	Skellefteå	Dog	No	NA	NA	NA	NA
N100	I. ricinus	FF	Åre	Dog	No	NA	NA	NA	NA
N103	I. ricinus	FF	Berg	Dog	No	NA	NA	NA	NA
N109	I. ricinus	FF	Älvsbyn	Dog	Yes	15980	Neg	Neg	Neg
N121	I. ricinus	FF	Kalix	Cat	Yes	10125	Neg	Neg	Neg
N122	I. ricinus	FF	Lycksele	Dog	Yes	13962	Neg	Neg	Neg
N125	I. ricinus	FF	Norsjö	Cat	Yes	9025	Pos	Neg	Neg
N128	I. ricinus	FF	Skellefteå	Cat	Yes	16794	Neg	Neg	Neg
N139	I. ricinus	FF	Vindeln	Dog	Yes	10841	Neg	Neg	Neg
N141	I. ricinus	FF	Nordmaling	Dog	Yes	9100	Neg	Neg	Neg
N146	I. ricinus	FF	Åre	Cat	No	NA	NA	NA	NA
N147	I. ricinus	FF	Vilhelmina	Dog	No	NA	NA	NA	NA
N158	I. ricinus	FF	Piteå	Dog	Yes	10901	Neg	Neg	Neg
N163	I. ricinus	FF	Ragunda	Dog	No	NA	NA	NA	NA
N171	I. ricinus	FF	Luleå	Cat	Yes	10997	Neg	Neg	Neg
N172	I. ricinus	FF	Dorotea	Dog	Yes	14820	Neg	Neg	Neg
N180	I. ricinus	FF	Haparanda	Cat	Yes	13624	Neg	Neg	Neg
N182	I. ricinus	FF	Vännäs	Cat	No	NA	NA	NA	NA
N185	I. ricinus	FF	Älvdalen	Cat	Yes	10920	Neg	Neg	Neg
N205	I. ricinus	FF	Robertsfors	Cat	Yes	11236	Pos	Pos	Pos
N211	I. ricinus	FF	Bjurholm	Cat	No	NA	NA	NA	NA
N212	I. ricinus	FF	Östersund	Cat	Yes	7451	Neg	Neg	Pos
N217	I. ricinus	FF	Krokom	Cat	No	NA	NA	NA	NA
N219	I. ricinus	FF	Haparanda	Dog	Yes	11201	Neg	Neg	Neg
N226	I. ricinus	FF	Boden	Dog	Yes	11653	Neg	Neg	Neg
N232	I. persulcatus/I. ricinus	FF	Älvdalen	Dog	Yes	7307	Neg	Neg	Neg
N236	I. ricinus	FF	Bräcke	Dog	Yes	12055	Neg	Neg	Neg
N240	I. persulcatus/I. ricinus	FF	Gällivare	Cat	Yes	6777	Neg	Neg	Neg
N241	I. ricinus	FF	Nordmaling	Cat	No	NA	NA	NA	NA
N250	I. ricinus	FF	Åsele	Dog	Yes	13999	Neg	Pos	Neg
S019	I. persulcatus	FF	Umeå	Cat	Yes	8712	Neg	Neg	Pos
S131	I. ricinus	FF	Sundsvall	Cat	No	NA	NA	NA	NA
S152	I. ricinus	FF	Gävle	Dog	Yes	16741	Neg	Neg	Neg
S236	I. ricinus	FF	Gävle	Cat	Yes	14304	Neg	Neg	Neg
S239	I. ricinus	FF	Umeå	Dog	Yes	15126	Neg	Neg	Neg
S245	I. ricinus	FF	Sundsvall	Dog	Yes	10299	Neg	Neg	Neg
S248	I. ricinus	FF	Umeå	Cat	No	NA	NA	NA	NA

## Sheet: Tick_organs
Sample number_organ	Organ	Degree of engorgement	Collection site (municipality)	Sequence_ID	16S_successful	Filtered_readcount	Borrelia	Neoehrlichia	Diplorickettsia	Rickettsia
1.1_SG	Salivary glands	Engorged	Uppsala	U11	Yes	89385	Neg	Neg	Neg	Neg
1.2_OV	Ovary	Engorged	Uppsala	U12	Yes	876170	Pos	Neg	Neg	Neg
1.3_Gut	Gut	Engorged	Uppsala	U13	Yes	345484	Neg	Neg	Neg	Neg
1.4_MT	Malpighian tubules	Engorged	Uppsala	U14	Yes	135605	Neg	Neg	Neg	Neg
2.1_SG	Salivary glands	Engorged	Uppsala	U21	Yes	203415	Neg	Neg	Neg	Neg
2.2_OV	Ovary	Engorged	Uppsala	U22	Yes	349911	Neg	Neg	Pos	Neg
2.3_Gut	Gut	Engorged	Uppsala	U23	Yes	47881	Neg	Pos	Neg	Neg
2.4_MT	Malpighian tubules	Engorged	Uppsala	U24	Yes	18753	Neg	Neg	Neg	Neg
3.1_SG	Salivary glands	Engorged	Uppsala	U31	Yes	8619	Neg	Neg	Neg	Neg
3.2_OV	Ovary	Engorged	Uppsala	U32	Yes	225479	Neg	Neg	Neg	Neg
3.3_Gut	Gut	Engorged	Uppsala	U33	Yes	167442	Neg	Neg	Neg	Neg
3.4_MT	Malpighian tubules	Engorged	Uppsala	U34	No	NA	NA	NA	NA	NA
4.1_SG	Salivary glands	Engorged	Uppsala	U41	Yes	19756	Neg	Neg	Neg	Neg
4.2_OV	Ovary	Engorged	Uppsala	U42	Yes	137485	Neg	Neg	Neg	Neg
4.3_Gut	Gut	Engorged	Uppsala	U43	Yes	256043	Neg	Neg	Neg	Neg
4.4_MT	Malpighian tubules	Engorged	Uppsala	U44	Yes	20698	Neg	Neg	Neg	Neg
5.1_SG	Salivary glands	Engorged	Uppsala	U51	Yes	345750	Neg	Neg	Neg	Neg
5.2_OV	Ovary	Engorged	Uppsala	U52	Yes	141126	Pos	Neg	Neg	Neg
5.3_Gut	Gut	Engorged	Uppsala	U53	Yes	94007	Neg	Neg	Neg	Neg
5.4_MT	Malpighian tubules	Engorged	Uppsala	U54	Yes	54223	Neg	Neg	Neg	Neg
6.1_SG	Salivary glands	Engorged	Uppsala	U61	No	NA	NA	NA	NA	NA
6.2_OV	Ovary	Engorged	Uppsala	U62	Yes	171972	Neg	Neg	Neg	Neg
6.3_Gut	Gut	Engorged	Uppsala	U63	Yes	117560	Neg	Neg	Neg	Neg
6.4_MT	Malpighian tubules	Engorged	Uppsala	U64	No	NA	NA	NA	NA	NA
7.1_SG	Salivary glands	Engorged	Uppsala	U71	Yes	8812	Pos	Neg	Neg	Neg
7.2_OV	Ovary	Engorged	Uppsala	U72	Yes	256046	Neg	Neg	Neg	Neg
7.3_Gut	Gut	Engorged	Uppsala	U73	Yes	142661	Neg	Neg	Neg	Neg
7.4_MT	Malpighian tubules	Engorged	Uppsala	U74	No	NA	NA	NA	NA	NA
8.1_SG	Salivary glands	Engorged	Uppsala	U81	No	NA	NA	NA	NA	NA
8.2_OV	Ovary	Engorged	Uppsala	U82	Yes	412789	Neg	Neg	Neg	Neg
8.3_Gut	Gut	Engorged	Uppsala	U83	Yes	105845	Neg	Neg	Neg	Neg
8.4_MT	Malpighian tubules	Engorged	Uppsala	U84	No	NA	NA	NA	NA	NA
9.1_SG	Salivary glands	Engorged	Uppsala	U91	No	NA	NA	NA	NA	NA
9.2_OV	Ovary	Engorged	Uppsala	U92	Yes	284962	Neg	Neg	Neg	Neg
9.3_Gut	Gut	Engorged	Uppsala	U93	No	NA	NA	NA	NA	NA
9.4_MT	Malpighian tubules	Engorged	Uppsala	U94	Yes	5859	Neg	Neg	Neg	Neg
10.1_SG	Salivary glands	Engorged	Uppsala	U101	No	NA	NA	NA	NA	NA
10.2_OV	Ovary	Engorged	Uppsala	U102	Yes	287245	Neg	Neg	Neg	Neg
10.3_Gut	Gut	Engorged	Uppsala	U103	No	NA	NA	NA	NA	NA
10.4_MT	Malpighian tubules	Engorged	Uppsala	U104	Yes	40477	Neg	Neg	Neg	Neg
11.1_SG	Salivary glands	flat	Uppsala	U111	Yes	23533	Pos	Neg	Neg	Neg
11.2_OV	Ovary	flat	Uppsala	U112	Yes	370634	Pos	Neg	Neg	Neg
11.3_Gut	Gut	flat	Uppsala	U113	No	NA	NA	NA	NA	NA
12.1_SG	Salivary glands	flat	Uppsala	U121	No	NA	NA	NA	NA	NA
12.2_OV	Ovary	flat	Uppsala	U122	Yes	322587	Neg	Neg	Neg	Neg
12.3_Gut	Gut	flat	Uppsala	U123	Yes	11343	Neg	Pos	Pos	Neg
13.1_SG	Salivary glands	flat	Uppsala	U131	No	NA	NA	NA	NA	NA
13.2_OV	Ovary	flat	Uppsala	U132	Yes	442423	Pos	Pos	Neg	Neg
13.3_Gut	Gut	flat	Uppsala	U133	No	NA	NA	NA	NA	NA
14.1_SG	Salivary glands	flat	Uppsala	U141	Yes	131465	Neg	Pos	Neg	Neg
14.2_OV	Ovary	flat	Uppsala	U142	Yes	238852	Neg	Neg	Neg	Neg
14.3_Gut	Gut	flat	Uppsala	U143	No	NA	NA	NA	NA	NA
1.1_SG	Salivary glands	Engorged	Stockholm	S11	Yes	15784	Neg	Neg	Neg	Neg
1.2_OV	Ovary	Engorged	Stockholm	S12	Yes	393749	Neg	Neg	Neg	Neg
1.3_Gut	Gut	Engorged	Stockholm	S13	Yes	317104	Neg	Neg	Neg	Neg
1.4_MT	Malpighian tubules	Engorged	Stockholm	S14	No	NA	NA	NA	NA	NA
2.1_SG	Salivary glands	Engorged	Stockholm	S21	Yes	8756	Neg	Neg	Neg	Neg
2.2_OV	Ovary	Engorged	Stockholm	S22	Yes	196275	Neg	Neg	Neg	Neg
2.3_Gut	Gut	Engorged	Stockholm	S23	Yes	145619	Neg	Pos	Neg	Neg
2.4_MT	Malpighian tubules	Engorged	Stockholm	S24	Yes	11501	Neg	Neg	Neg	Pos
3.1_SG	Salivary glands	flat	Stockholm	S31	No	NA	NA	NA	NA	NA
3.2_OV	Ovary	flat	Stockholm	S32	Yes	418988	Neg	Neg	Neg	Neg
3.3_Gut	Gut	flat	Stockholm	S33	Yes	7640	Neg	Neg	Neg	Pos
3.4_MT	Malpighian tubules	flat	Stockholm	S34	Yes	39001	Neg	Neg	Neg	Neg
1.1_SG	Salivary glands	Engorged	Kyrkby (Uppsala County)	K11	Yes	12597	Neg	Pos	Neg	Neg
1.2_OV	Ovary	Engorged	Kyrkby (Uppsala County)	K12	Yes	259277	Neg	Pos	Neg	Neg
1.3_Gut	Gut	Engorged	Kyrkby (Uppsala County)	K13	Yes	151540	Neg	Neg	Neg	Neg
1.4_MT	Malpighian tubules	Engorged	Kyrkby (Uppsala County)	K14	Yes	139680	Neg	Neg	Neg	Neg
2.1_SG	Salivary glands	Engorged	Kyrkby (Uppsala County)	K21	Yes	18200	Neg	Neg	Neg	Neg
2.2_OV	Ovary	Engorged	Kyrkby (Uppsala County)	K22	Yes	590047	Neg	Neg	Neg	Neg
2.3_Gut	Gut	Engorged	Kyrkby (Uppsala County)	K23	Yes	216156	Neg	Neg	Neg	Neg
2.4_MT	Malpighian tubules	Engorged	Kyrkby (Uppsala County)	K24	No	NA	NA	NA	NA	NA
3.1_SG	Salivary glands	Engorged	Kyrkby (Uppsala County)	K31	No	NA	NA	NA	NA	NA
3.2_OV	Ovary	Engorged	Kyrkby (Uppsala County)	K32	Yes	289847	Neg	Neg	Neg	Neg
3.3_Gut	Gut	Engorged	Kyrkby (Uppsala County)	K33	Yes	11226	Neg	Neg	Neg	Neg
3.4_MT	Malpighian tubules	Engorged	Kyrkby (Uppsala County)	K34	No	NA	NA	NA	NA	NA
4.1_SG	Salivary glands	Engorged	Kyrkby (Uppsala County)	K41	Yes	90556	Neg	Neg	Neg	Neg
4.2_OV	Ovary	Engorged	Kyrkby (Uppsala County)	K42	Yes	407258	Neg	Neg	Neg	Neg
4.3_Gut	Gut	Engorged	Kyrkby (Uppsala County)	K43	Yes	22040	Neg	Neg	Neg	Neg
4.4_MT	Malpighian tubules	Engorged	Kyrkby (Uppsala County)	K44	Yes	37037	Neg	Pos	Neg	Neg
5.1_SG	Salivary glands	Engorged	Kyrkby (Uppsala County)	K51	No	NA	NA	NA	NA	NA
5.2_OV	Ovary	Engorged	Kyrkby (Uppsala County)	K52	Yes	286694	Neg	Neg	Neg	Neg
5.3_Gut	Gut	Engorged	Kyrkby (Uppsala County)	K53	Yes	80274	Neg	Neg	Neg	Neg
5.4_MT	Malpighian tubules	Engorged	Kyrkby (Uppsala County)	K54	Yes	6135	Neg	Pos	Neg	Neg
1.1_SG	Salivary glands	Engorged	Forsmark (Uppsala County)	F11	Yes	8352	Neg	Neg	Neg	Neg
1.2_OV	Ovary	Engorged	Forsmark (Uppsala County)	F12	Yes	396821	Neg	Neg	Neg	Neg
1.3_Gut	Gut	Engorged	Forsmark (Uppsala County)	F13	Yes	8589	Pos	Neg	Neg	Neg
1.4_MT	Malpighian tubules	Engorged	Forsmark (Uppsala County)	F14	Yes	59263	Neg	Pos	Neg	Neg
2.1_SG	Salivary glands	Engorged	Forsmark (Uppsala County)	F21	Yes	42704	Neg	Neg	Neg	Neg
2.2_OV	Ovary	Engorged	Forsmark (Uppsala County)	F22	Yes	236524	Neg	Neg	Neg	Neg
2.3_Gut	Gut	Engorged	Forsmark (Uppsala County)	F23	No	NA	NA	NA	NA	NA
2.4_MT	Malpighian tubules	Engorged	Forsmark (Uppsala County)	F24	Yes	80645	Neg	Neg	Neg	Neg
3.1_SG	Salivary glands	Engorged	Forsmark (Uppsala County)	F31	Yes	44612	Neg	Neg	Neg	Neg
3.2_OV	Ovary	Engorged	Forsmark (Uppsala County)	F32	Yes	8666	Neg	Neg	Neg	Neg
3.3_Gut	Gut	Engorged	Forsmark (Uppsala County)	F33	Yes	352447	Neg	Neg	Neg	Neg
3.4_MT	Malpighian tubules	Engorged	Forsmark (Uppsala County)	F34	Yes	50021	Neg	Neg	Neg	Neg
4.1_SG	Salivary glands	flat	Forsmark (Uppsala County)	F41	No	NA	NA	NA	NA	NA
4.2_OV	Ovary	flat	Forsmark (Uppsala County)	F42	No	NA	NA	NA	NA	NA
4.3_Gut	Gut	flat	Forsmark (Uppsala County)	F43	No	NA	NA	NA	NA	NA
5.1_SG	Salivary glands	flat	Forsmark (Uppsala County)	F51	Yes	19048	Neg	Neg	Neg	Neg
5.2_OV	Ovary	flat	Forsmark (Uppsala County)	F52	No	NA	NA	NA	NA	NA
5.3_Gut	Gut	flat	Forsmark (Uppsala County)	F53	Yes	5059	Neg	Neg	Neg	Neg
6.1_SG	Salivary glands	flat	Forsmark (Uppsala County)	F61	No	NA	NA	NA	NA	NA
6.2_OV	Ovary	flat	Forsmark (Uppsala County)	F62	Yes	246316	Pos	Neg	Neg	Neg
6.3_Gut	Gut	flat	Forsmark (Uppsala County)	F63	Yes	41924	Neg	Neg	Neg	Neg
6.4_MT	Malpighian tubules	flat	Forsmark (Uppsala County)	F64	No	NA	NA	NA	NA	NA
7.1_SG	Salivary glands	flat	Forsmark (Uppsala County)	F71	Yes	17102	Pos	Neg	Neg	Neg
7.2_OV	Ovary	flat	Forsmark (Uppsala County)	F72	Yes	6626	Neg	Pos	Neg	Neg
7.3_Gut	Gut	flat	Forsmark (Uppsala County)	F73	Yes	39377	Neg	Neg	Neg	Neg
1.1_SG	Salivary glands	Engorged	Tyringe (Scania County)	T11	Yes	300205	Neg	Neg	Neg	Neg
1.2_OV	Ovary	Engorged	Tyringe (Scania County)	T12	No	NA	NA	NA	NA	NA
1.3_Gut	Gut	Engorged	Tyringe (Scania County)	T13	Yes	19176	Neg	Neg	Neg	Neg
1.4_MT	Malpighian tubules	Engorged	Tyringe (Scania County)	T14	No	NA	NA	NA	NA	NA
2.1_SG	Salivary glands	flat	Tyringe (Scania County)	T21	Yes	8410	Neg	Neg	Neg	Neg
2.2_OV	Ovary	flat	Tyringe (Scania County)	T22	Yes	17063	Neg	Neg	Neg	Neg
3.1_SG	Salivary glands	flat	Tyringe (Scania County)	T31	Yes	169108	Neg	Neg	Neg	Neg
3.2_OV	Ovary	flat	Tyringe (Scania County)	T32	Yes	16064	Neg	Neg	Neg	Neg
3.3_Gut	Gut	flat	Tyringe (Scania County)	T33	No	NA	NA	NA	NA	NA
4.1_SG	Salivary glands	flat	Tyringe (Scania County)	T41	Yes	83489	Neg	Pos	Neg	Neg
4.2_OV	Ovary	flat	Tyringe (Scania County)	T42	Yes	114169	Neg	Neg	Neg	Neg
4.3_Gut	Gut	flat	Tyringe (Scania County)	T43	Yes	23253	Neg	Pos	Neg	Neg
5.1_SG	Salivary glands	flat	Tyringe (Scania County)	T51	Yes	181130	Neg	Neg	Neg	Neg
5.2_OV	Ovary	flat	Tyringe (Scania County)	T52	No	NA	NA	NA	NA	NA
5.3_Gut	Gut	flat	Tyringe (Scania County)	T53	Yes	8740	Neg	Neg	Neg	Neg
6.1_SG	Salivary glands	flat	Tyringe (Scania County)	T61	Yes	118621	Neg	Neg	Neg	Neg
6.2_OV	Ovary	flat	Tyringe (Scania County)	T62	Yes	201887	Neg	Pos	Neg	Neg
6.3_Gut	Gut	flat	Tyringe (Scania County)	T63	Yes	13933	Neg	Neg	Neg	Neg
7.1_SG	Salivary glands	flat	Tyringe (Scania County)	T71	Yes	20830	Neg	Neg	Neg	Neg
7.2_OV	Ovary	flat	Tyringe (Scania County)	T72	Yes	85785	Neg	Neg	Neg	Neg
7.3_Gut	Gut	flat	Tyringe (Scania County)	T73	Yes	9599	Neg	Neg	Neg	Neg
