# Supplementary material for: Characterization of the bacterial microbiome of Swedish ticks through 16S rRNA amplicon sequencing of whole ticks and of individual tick organs
Source: Parasit Vectors. 2023 Jan 30;16:39. doi: 10.1186/s13071-022-05638-4 (PMC9885626; doi:10.1186/s13071-022-05638-4)
Supplement: Supplementary file 2 — Additional file 2: Table S2. OTUs significantly associated with the presence of TBPs (Borrelia, Neoehrlichia) and OTUs significantly associated with feeding status in midgut samples [file 13071_2022_5638_MOESM2_ESM.xlsx]

## Sheet: Borrelia_associated_OTUs
	baseMean	log2FoldChange	lfcSE	stat	pvalue	padj	Kingdom	Phylum	Class	Order	Family	Genus	Species
1139932	443.004837053355	-29.9966213568594	3.41572007670847	-8.78193197428679	1.60690271552019e-18	4.34399367428957e-16	o__Xanthomonadales_f__Xanthomonadaceae_g__Stenotrophomonas	p__Proteobacteria	c__Gammaproteobacteria	o__Xanthomonadales	f__Xanthomonadaceae	g__Stenotrophomonas	NA
4319519	112.756874688693	17.8417218327687	3.75935365632781	4.7459546144953	2.07525244648612e-06	0.000232142032289689	o__Spirochaetales_f__Spirochaetaceae_g__Borreliella	p__Spirochaetota	c__Spirochaetia	o__Spirochaetales	f__Spirochaetaceae	g__Borreliella	NA
4245392	122.751509941972	-29.8113202140085	2.4720237312349	-12.0594797846525	1.7287136737923e-33	2.80397357889111e-30	o__Rhodobacterales_f__Rhodobacteraceae_g__Paracoccus	p__Proteobacteria	c__Alphaproteobacteria	o__Rhodobacterales	f__Rhodobacteraceae	g__Paracoccus	NA
4424638	6.91431587100421	-29.9785091371987	5.35778636038335	-5.59531625950343	2.20219963240734e-08	3.10605895979539e-06	o__Caedibacterales_f__Caedibacteraceae_g__Caedibacter	p__Proteobacteria	c__Alphaproteobacteria	o__Caedibacterales	f__Caedibacteraceae	g__Caedibacter	s__Candidatus_Paracaedimonas
503354	261.196893190559	-8.23663799618519	1.79523953048817	-4.58804402215087	4.47418303804604e-06	0.000426889699277099	o__Staphylococcales_f__Staphylococcaceae_g__Staphylococcus	p__Firmicutes	c__Bacilli	o__Staphylococcales	f__Staphylococcaceae	g__Staphylococcus	s__Staphylococcus_carnosus
139321	138.870316541849	-30	2.77377628347893	-10.8155802537807	2.90448781197453e-27	1.88443169240907e-24	o__Pseudomonadales_f__Pseudomonadaceae_g__Pseudomonas	p__Proteobacteria	c__Gammaproteobacteria	o__Pseudomonadales	f__Pseudomonadaceae	g__Pseudomonas	NA
209762	38.5850801295309	-27.2635826584341	3.40992133385833	-7.99536997751948	1.29185344663659e-15	2.79384838725939e-13	o__Caulobacterales_f__Caulobacteraceae_g__Phenylobacterium	p__Proteobacteria	c__Alphaproteobacteria	o__Caulobacterales	f__Caulobacteraceae	g__Phenylobacterium	NA
147541	14.7901383202629	-29.4043618878543	3.88738925246618	-7.56403847883256	3.90744065672397e-14	7.04207638356253e-12	o__Rhizobiales_f__Xanthobacteraceae_NA	p__Proteobacteria	c__Alphaproteobacteria	o__Rhizobiales	f__Xanthobacteraceae	NA	NA
241317	205.530610564785	-30	2.61953439688065	-11.4524169011577	2.28679196807504e-30	1.85458828610886e-27	o__Rhizobiales_f__Rhizobiaceae_g__Allorhizobium-Neorhizobium-Pararhizobium-Rhizobium	p__Proteobacteria	c__Alphaproteobacteria	o__Rhizobiales	f__Rhizobiaceae	g__Allorhizobium-Neorhizobium-Pararhizobium-Rhizobium	s__[Pseudomonas]_geniculata
144452	226.748223431291	-30	2.86935172944343	-10.4553233025284	1.3852552265586e-25	6.41966850708014e-23	o__Pseudomonadales_f__Pseudomonadaceae_g__Pseudomonas	p__Proteobacteria	c__Gammaproteobacteria	o__Pseudomonadales	f__Pseudomonadaceae	g__Pseudomonas	NA
1143645	72.4977364205797	-29.8743808442801	3.12511208848479	-9.55945898848212	1.18373870610089e-21	3.8400483625913e-19	o__Sphingomonadales_f__Sphingomonadaceae_g__Sphingomonas	p__Proteobacteria	c__Alphaproteobacteria	o__Sphingomonadales	f__Sphingomonadaceae	g__Sphingomonas	NA
377874	45.2185986409873	-8.63583446147013	2.15338701194544	-4.01034946972595	6.06289437885619e-05	0.00447000667386579	o__Staphylococcales_f__Staphylococcaceae_g__Staphylococcus	p__Firmicutes	c__Bacilli	o__Staphylococcales	f__Staphylococcaceae	g__Staphylococcus	s__Staphylococcus_carnosus
368097	10.5251845439881	-22.9772464963114	3.294431223153	-6.97457161492071	3.06804230231342e-12	4.97636461435237e-10	o__Micrococcales_f__Micrococcaceae_g__Kocuria	p__Actinobacteriota	c__Actinobacteria	o__Micrococcales	f__Micrococcaceae	g__Kocuria	NA
553981	101.157709134495	-30	2.85413142069893	-10.511078705918	7.68099038801362e-26	4.15285546978603e-23	o__Rhizobiales_f__Rhizobiaceae_g__Allorhizobium-Neorhizobium-Pararhizobium-Rhizobium	p__Proteobacteria	c__Alphaproteobacteria	o__Rhizobiales	f__Rhizobiaceae	g__Allorhizobium-Neorhizobium-Pararhizobium-Rhizobium	s__[Pseudomonas]_geniculata
547097	20.6104876760985	-26.4959600250162	3.36425664194903	-7.8757249654016	3.38772721842875e-15	6.86861693536428e-13	o__Rhizobiales_f__Rhizobiaceae_NA	p__Proteobacteria	c__Alphaproteobacteria	o__Rhizobiales	f__Rhizobiaceae	NA	NA
4339351	62.9240325460205	11.9648275707512	2.40146758842274	4.98229816984937	6.28335142955619e-07	7.83968924518472e-05	o__Sphingobacteriales_f__Sphingobacteriaceae_g__Pedobacter	p__Bacteroidota	c__Bacteroidia	o__Sphingobacteriales	f__Sphingobacteriaceae	g__Pedobacter	s__Pedobacter_lusitanus
241441	25.2406061976743	-29.8878393042477	2.59690647172108	-11.509016450808	1.18825838816836e-30	1.28490340373939e-27	o__Rhizobiales_f__Rhizobiaceae_g__Allorhizobium-Neorhizobium-Pararhizobium-Rhizobium	p__Proteobacteria	c__Alphaproteobacteria	o__Rhizobiales	f__Rhizobiaceae	g__Allorhizobium-Neorhizobium-Pararhizobium-Rhizobium	s__[Pseudomonas]_geniculata
244531	116.873075551113	-30	2.42331181346452	-12.3797523015043	3.3637934763451e-35	1.09121460372635e-31	o__Rhizobiales_f__Rhizobiaceae_g__Allorhizobium-Neorhizobium-Pararhizobium-Rhizobium	p__Proteobacteria	c__Alphaproteobacteria	o__Rhizobiales	f__Rhizobiaceae	g__Allorhizobium-Neorhizobium-Pararhizobium-Rhizobium	s__[Pseudomonas]_geniculata
291254	31.8399759311906	-24.0753354739818	5.35975584362532	-4.49187167781459	7.05999595680728e-06	0.000636184080107856	o__Peptostreptococcales-Tissierellales_f__Peptostreptococcaceae_g__Peptoclostridium	p__Firmicutes	c__Clostridia	o__Peptostreptococcales-Tissierellales	f__Peptostreptococcaceae	g__Peptoclostridium	s__[Clostridium]_hiranonis
1059729	7.32482204787216	-23.6019844972553	5.3599420208976	-4.40340294824734	1.06565968172334e-05	0.000909736844081712	o__Lactobacillales_f__Carnobacteriaceae_g__Granulicatella	p__Firmicutes	c__Bacilli	o__Lactobacillales	f__Carnobacteriaceae	g__Granulicatella	NA
265496	84.6525255163953	-30	3.25257871200945	-9.22345088505665	2.87689137059661e-20	8.48421418746855e-18	o__Pseudomonadales_f__Moraxellaceae_g__Acinetobacter	p__Proteobacteria	c__Gammaproteobacteria	o__Pseudomonadales	f__Moraxellaceae	g__Acinetobacter	NA
867135	5.99835917265623	-29.8101646357406	5.358721151694	-5.56292514424211	2.65289707283468e-08	3.58583254344821e-06	o__Thermales_f__Thermaceae_g__Thermus	p__Deinococcota	c__Deinococci	o__Thermales	f__Thermaceae	g__Thermus	s__Thermus_amyloliquefaciens
225284	33.7989049497204	-29.9946830936506	3.81804817194646	-7.85602531524875	3.96514966116928e-15	7.56643852990185e-13	o__Pseudomonadales_f__Pseudomonadaceae_g__Pseudomonas	p__Proteobacteria	c__Gammaproteobacteria	o__Pseudomonadales	f__Pseudomonadaceae	g__Pseudomonas	NA
3092911	53.1341082898849	-29.9991554145861	3.69832491088796	-8.11155215872675	4.99771993693657e-16	1.1580431053873e-13	o__Rhizobiales_f__Rhizobiaceae_NA	p__Proteobacteria	c__Alphaproteobacteria	o__Rhizobiales	f__Rhizobiaceae	NA	NA
593171	61.6849621636175	-30	5.35602862970016	-5.60116498139022	2.12915966649441e-08	3.10605895979539e-06	o__Ferrovibrionales_f__Ferrovibrionaceae_g__Ferrovibrio	p__Proteobacteria	c__Alphaproteobacteria	o__Ferrovibrionales	f__Ferrovibrionaceae	g__Ferrovibrio	NA
284308	28.5529985588481	-29.9345784857788	3.42597066003782	-8.73754665647031	2.38227314775407e-18	5.94468776254938e-16	o__Xanthomonadales_f__Xanthomonadaceae_g__Stenotrophomonas	p__Proteobacteria	c__Gammaproteobacteria	o__Xanthomonadales	f__Xanthomonadaceae	g__Stenotrophomonas	NA
1108706	96.5747705896147	-8.37054882753157	2.08040042165932	-4.02352774993924	5.73328252165696e-05	0.00432529500005934	o__Enterobacterales_f__Pectobacteriaceae_g__Dickeya	p__Proteobacteria	c__Gammaproteobacteria	o__Enterobacterales	f__Pectobacteriaceae	g__Dickeya	s__Dickeya_phage
4431355	253.692242160235	25.7837778588571	5.35334382081912	4.81638742473147	1.46180573733438e-06	0.00016936063613974	o__Burkholderiales_f__Neisseriaceae_NA	p__Proteobacteria	c__Gammaproteobacteria	o__Burkholderiales	f__Neisseriaceae	NA	NA
5547	108.734659257101	23.6241198918384	5.34139891911437	4.42283383989515	9.74146601602433e-06	0.000854089615026565	o__Caulobacterales_f__Caulobacteraceae_g__Caulobacter	p__Proteobacteria	c__Alphaproteobacteria	o__Caulobacterales	f__Caulobacteraceae	g__Caulobacter	NA
308444	27.0682010982319	-24.2212559748232	5.36028257880212	-4.51865281703786	6.22343471314088e-06	0.000576823491697972	o__Peptostreptococcales-Tissierellales_f__Peptostreptococcaceae_g__Peptoclostridium	p__Firmicutes	c__Clostridia	o__Peptostreptococcales-Tissierellales	f__Peptostreptococcaceae	g__Peptoclostridium	s__[Clostridium]_hiranonis
155962	53.8286276494534	-29.6722660250732	2.86969393189754	-10.3398713344502	4.65161644164494e-25	1.67664930407735e-22	o__Pseudomonadales_f__Pseudomonadaceae_g__Pseudomonas	p__Proteobacteria	c__Gammaproteobacteria	o__Pseudomonadales	f__Pseudomonadaceae	g__Pseudomonas	NA
541223	32.670499567807	-26.6923548069339	2.57167943560071	-10.3793476113009	3.07871802375732e-25	1.24842015863359e-22	o__Pseudomonadales_f__Pseudomonadaceae_g__Pseudomonas	p__Proteobacteria	c__Gammaproteobacteria	o__Pseudomonadales	f__Pseudomonadaceae	g__Pseudomonas	NA
220866	25.5532841927528	-30	4.17729982166273	-7.18167267870631	6.88636340462351e-13	1.17575594129467e-10	o__Rhodobacterales_f__Rhodobacteraceae_g__Haematobacter	p__Proteobacteria	c__Alphaproteobacteria	o__Rhodobacterales	f__Rhodobacteraceae	g__Haematobacter	NA
514981	35.2712650304182	25.2601417286618	5.35617365285603	4.71607968035028	2.40432307264179e-06	0.000251600775730644	o__Lactobacillales_f__Aerococcaceae_NA	p__Firmicutes	c__Bacilli	o__Lactobacillales	f__Aerococcaceae	NA	NA
4482377	162.747155293796	12.6219711240407	2.96884158811867	4.25148016470598	2.1236232108933e-05	0.00168025212100923	o__Lactobacillales_f__Aerococcaceae_NA	p__Firmicutes	c__Bacilli	o__Lactobacillales	f__Aerococcaceae	NA	NA
137827	31.9906722700142	25.0852335990643	5.3561761413254	4.68342207895666	2.82124732480182e-06	0.000286003947551785	o__Bacillales_f__Bacillaceae_g__Ureibacillus	p__Firmicutes	c__Bacilli	o__Bacillales	f__Bacillaceae	g__Ureibacillus	NA
242298	101.781590333214	22.7804908367666	5.34723119575867	4.26024048760707	2.04207062500427e-05	0.00168025212100923	o__Peptostreptococcales-Tissierellales_f__Peptostreptococcaceae_NA	p__Firmicutes	c__Clostridia	o__Peptostreptococcales-Tissierellales	f__Peptostreptococcaceae	NA	NA
3991164	6.72928775221618	22.7628594875425	5.35360401605927	4.25187582407299	2.11987398377291e-05	0.00168025212100923	o__Bacillales_f__Bacillaceae_g__Anoxybacillus	p__Firmicutes	c__Bacilli	o__Bacillales	f__Bacillaceae	g__Anoxybacillus	NA
839235	155.215304972071	25.3101991388771	5.35334889352254	4.72791884898479	2.26832802574043e-06	0.000245281870516731	NA_NA_NA	p__Proteobacteria	c__Gammaproteobacteria	NA	NA	NA	NA
4449661	51.2642884618794	21.2268432265233	5.34478714812341	3.97150394173812	7.14203187791638e-05	0.00514861142488017	o__Lactobacillales_f__Carnobacteriaceae_g__Alkalibacterium	p__Firmicutes	c__Bacilli	o__Lactobacillales	f__Carnobacteriaceae	g__Alkalibacterium	NA
1136827	130.392269066612	21.165056036001	5.34697507720494	3.95832330063239	7.54777482566133e-05	0.00532282207270551	o__Planctomycetales_f__Schlesneriaceae_g__Schlesneria	p__Planctomycetota	c__Planctomycetes	o__Planctomycetales	f__Schlesneriaceae	g__Schlesneria	s__Schlesneria_paludicola
331738	22.5558726603772	-22.0603656463996	5.3598576547338	-4.11584916381426	3.85756529601347e-05	0.0029795099572066	o__Lactobacillales_f__Carnobacteriaceae_g__Carnobacterium	p__Firmicutes	c__Bacilli	o__Lactobacillales	f__Carnobacteriaceae	g__Carnobacterium	NA
4458956	26.6029032856544	25.0074961272409	5.35618015005925	4.66890497082409	3.0280939540008e-06	0.000297670811720563	o__Lactobacillales_f__Carnobacteriaceae_g__Atopostipes	p__Firmicutes	c__Bacilli	o__Lactobacillales	f__Carnobacteriaceae	g__Atopostipes	NA
323929	1.86647257235326	-26.4460193585616	5.35795808988555	-4.93583916016158	7.98068590416707e-07	9.58864632337702e-05	o__Rhizobiales_f__Rhizobiaceae_NA	p__Proteobacteria	c__Alphaproteobacteria	o__Rhizobiales	f__Rhizobiaceae	NA	NA
323954	1.82152252992816	-30	5.35812862880162	-5.59896972960683	2.15629441236866e-08	3.10605895979539e-06	o__Rhizobiales_f__Rhizobiaceae_NA	p__Proteobacteria	c__Alphaproteobacteria	o__Rhizobiales	f__Rhizobiaceae	NA	NA
795096	1.78743800061865	-29.7478728063321	5.35839570378641	-5.55163792500642	2.83005295493069e-08	3.67227671431806e-06	o__Rhizobiales_f__Rhizobiaceae_NA	p__Proteobacteria	c__Alphaproteobacteria	o__Rhizobiales	f__Rhizobiaceae	NA	NA

## Sheet: Neoehrlichia_associated_OTUs
	baseMean	log2FoldChange	lfcSE	stat	pvalue	padj	Kingdom	Phylum	Class	Order	Family	Genus	Species
543619	5603.87197545879	8.95976690944552	2.19498316171628	4.0819296775105	4.46633123298067e-05	0.00557432494270088	o__Rickettsiales_f__Anaplasmataceae_g__Candidatus_Neoehrlichia	p__Proteobacteria	c__Alphaproteobacteria	o__Rickettsiales	f__Anaplasmataceae	g__Candidatus_Neoehrlichia	s__uncultured_Candidatus
1855583	6175.95222635484	17.4952804872	4.34375148078539	4.02768909883323	5.63277598513202e-05	0.00676976224879756	o__Xanthomonadales_f__Xanthomonadaceae_g__Pseudoxanthomonas	p__Proteobacteria	c__Gammaproteobacteria	o__Xanthomonadales	f__Xanthomonadaceae	g__Pseudoxanthomonas	NA
1119668	4483.38230223495	11.4677650365069	2.71691651717029	4.22087501181328	2.43355847276764e-05	0.0031587588976524	o__Rhizobiales_f__Devosiaceae_g__Devosia	p__Proteobacteria	c__Alphaproteobacteria	o__Rhizobiales	f__Devosiaceae	g__Devosia	NA
280459	727.00742290143	10.2243089919282	2.38086864775913	4.29436080043782	1.75197361741366e-05	0.00258416108568515	o__Pseudomonadales_f__Pseudomonadaceae_g__Pseudomonas	p__Proteobacteria	c__Gammaproteobacteria	o__Pseudomonadales	f__Pseudomonadaceae	g__Pseudomonas	NA
4471067	1283.98357605993	11.6888757888885	2.68658787382746	4.3508257826817	1.35625782609353e-05	0.00209574125984452	o__Rhizobiales_f__Rhizobiaceae_g__Allorhizobium-Neorhizobium-Pararhizobium-Rhizobium	p__Proteobacteria	c__Alphaproteobacteria	o__Rhizobiales	f__Rhizobiaceae	g__Allorhizobium-Neorhizobium-Pararhizobium-Rhizobium	s__[Pseudomonas]_geniculata
674655	1397.41011640609	20.8543117527983	4.34344279657691	4.80133219878795	1.57613550513146e-06	0.000319659982134475	o__Sphingomonadales_f__Sphingomonadaceae_g__Sphingopyxis	p__Proteobacteria	c__Alphaproteobacteria	o__Sphingomonadales	f__Sphingomonadaceae	g__Sphingopyxis	NA
209762	183.052271105324	14.1045533284553	2.6772621475263	5.26827503294265	1.37711674804004e-07	4.46679883442444e-05	o__Caulobacterales_f__Caulobacteraceae_g__Phenylobacterium	p__Proteobacteria	c__Alphaproteobacteria	o__Caulobacterales	f__Caulobacteraceae	g__Phenylobacterium	NA
1117255	71.974006007963	-29.0363454050548	2.35958279104036	-12.305711634832	8.43893324347404e-35	2.73843383750733e-31	o__Burkholderiales_f__Comamonadaceae_NA	p__Proteobacteria	c__Gammaproteobacteria	o__Burkholderiales	f__Comamonadaceae	NA	NA
1696853	31.8629319117345	-22.6793588067407	4.36168235816521	-5.19968144041581	1.99630371227476e-07	4.98308118948585e-05	o__Lactobacillales_f__Carnobacteriaceae_g__Granulicatella	p__Firmicutes	c__Bacilli	o__Lactobacillales	f__Carnobacteriaceae	g__Granulicatella	NA
4336568	148.935151354423	17.1231247859867	4.33831884946816	3.94694935529828	7.91532917844534e-05	0.00885698040829487	o__Sphingomonadales_f__Sphingomonadaceae_g__Sphingobium	p__Proteobacteria	c__Alphaproteobacteria	o__Sphingomonadales	f__Sphingomonadaceae	g__Sphingobium	NA
4282872	16.1729057607343	-19.6241708948006	4.36037581490059	-4.50056869587696	6.77718971749285e-06	0.00122177670184802	o__Acetobacterales_f__Acetobacteraceae_g__Roseomonas	p__Proteobacteria	c__Alphaproteobacteria	o__Acetobacterales	f__Acetobacteraceae	g__Roseomonas	NA
291254	32.2963671104253	-24.4986475081448	4.35792808472553	-5.62162730358313	1.89167023212225e-08	1.02307831720612e-05	o__Peptostreptococcales-Tissierellales_f__Peptostreptococcaceae_g__Peptoclostridium	p__Firmicutes	c__Clostridia	o__Peptostreptococcales-Tissierellales	f__Peptostreptococcaceae	g__Peptoclostridium	s__[Clostridium]_hiranonis
1059729	7.32482204787216	17.1501948169611	4.34441656943893	3.94764050427512	7.89251993452862e-05	0.00885698040829487	o__Lactobacillales_f__Carnobacteriaceae_g__Granulicatella	p__Firmicutes	c__Bacilli	o__Lactobacillales	f__Carnobacteriaceae	g__Granulicatella	NA
816913	81.6255161110928	21.8381046397842	4.34633934047175	5.02448219733665	5.04792620911804e-07	0.00010920347032392	o__Reyranellales_f__Reyranellaceae_g__uncultured	p__Proteobacteria	c__Alphaproteobacteria	o__Reyranellales	f__Reyranellaceae	g__uncultured	NA
269907	193.488957109197	18.4221174004872	4.34262155067789	4.24216505755872	2.21373779921152e-05	0.00299315798268391	o__Bacteroidales_f__Prevotellaceae_g__Alloprevotella	p__Bacteroidota	c__Bacteroidia	o__Bacteroidales	f__Prevotellaceae	g__Alloprevotella	NA
735769	6.82946836632106	18.498457883514	4.35000790189981	4.25251132887255	2.11386519220619e-05	0.00298238806465613	o__Chloroplast_f__Chloroplast_g__Chloroplast	p__Cyanobacteria	c__Cyanobacteriia	o__Chloroplast	f__Chloroplast	g__Chloroplast	NA
347428	73.7302363172957	23.4245195414494	4.34587698084467	5.39005582640689	7.04357995012963e-08	2.53960188201896e-05	o__Rhizobiales_f__Devosiaceae_g__Devosia	p__Proteobacteria	c__Alphaproteobacteria	o__Rhizobiales	f__Devosiaceae	g__Devosia	NA
439982	15.2326589573781	14.5218139300393	3.24348997026811	4.47721869441728	7.56217733574262e-06	0.00129154028707815	o__Pseudomonadales_f__Moraxellaceae_g__Acinetobacter	p__Proteobacteria	c__Gammaproteobacteria	o__Pseudomonadales	f__Moraxellaceae	g__Acinetobacter	NA
308444	27.3016598307484	-30	4.35821456696994	-6.8835527803895	5.83779539360481e-12	6.31454868408254e-09	o__Peptostreptococcales-Tissierellales_f__Peptostreptococcaceae_g__Peptoclostridium	p__Firmicutes	c__Clostridia	o__Peptostreptococcales-Tissierellales	f__Peptostreptococcaceae	g__Peptoclostridium	s__[Clostridium]_hiranonis
4469039	32.8653488251984	22.8370971792337	4.34923722476274	5.25082813354231	1.51416909641506e-07	4.46679883442444e-05	o__Pirellulales_f__Pirellulaceae_g__Pirellula	p__Planctomycetota	c__Planctomycetes	o__Pirellulales	f__Pirellulaceae	g__Pirellula	s__agricultural_soil
1092833	24.6947842674209	19.0565231088747	4.34758718467319	4.38324116329531	1.16926552167267e-05	0.00189713330891391	o__Flavobacteriales_f__Weeksellaceae_g__Cloacibacterium	p__Bacteroidota	c__Bacteroidia	o__Flavobacteriales	f__Weeksellaceae	g__Cloacibacterium	NA
511876	48.4415568756845	24.8260291909175	4.35274313115608	5.70353646950072	1.17346916828271e-08	7.61581490215477e-06	o__Cytophagales_f__Microscillaceae_g__uncultured	p__Bacteroidota	c__Bacteroidia	o__Cytophagales	f__Microscillaceae	g__uncultured	NA
1127976	67.4599307250177	20.4238329230913	4.34646795322057	4.69894938669868	2.61503245135313e-06	0.000499163547331817	o__Micrococcales_f__Microbacteriaceae_NA	p__Actinobacteriota	c__Actinobacteria	o__Micrococcales	f__Microbacteriaceae	NA	NA
579413	26.9302798375913	23.6005628078227	4.35571179960557	5.41830219574212	6.0167656564611e-08	2.44055056940203e-05	o__Burkholderiales_f__Oxalobacteraceae_g__Duganella	p__Proteobacteria	c__Gammaproteobacteria	o__Burkholderiales	f__Oxalobacteraceae	g__Duganella	NA
331738	25.3496957144858	-27.0692361693376	4.35885998047006	-6.21016419215615	5.2929268494797e-10	4.29388690664041e-07	o__Lactobacillales_f__Carnobacteriaceae_g__Carnobacterium	p__Firmicutes	c__Bacilli	o__Lactobacillales	f__Carnobacteriaceae	g__Carnobacterium	NA
2160433	50.4774007524685	22.6867872781535	4.35035489139396	5.2149279414039	1.83888704922785e-07	4.97265706228697e-05	o__Rhizobiales_f__Devosiaceae_g__Devosia	p__Proteobacteria	c__Alphaproteobacteria	o__Rhizobiales	f__Devosiaceae	g__Devosia	NA
9918	122.699115407395	-21.9266978265757	2.04893873527753	-10.7014902149359	1.00154376784535e-26	1.62500476332908e-23	o__Enterobacterales_f__Pectobacteriaceae_g__Dickeya	p__Proteobacteria	c__Gammaproteobacteria	o__Enterobacterales	f__Pectobacteriaceae	g__Dickeya	s__Dickeya_phage
495096	1.4642248625324	-22.4182442234775	4.35887049050366	-5.14313152279207	2.70196321931443e-07	6.26276474762523e-05	o__Corynebacteriales_f__Corynebacteriaceae_g__Corynebacterium	p__Actinobacteriota	c__Actinobacteria	o__Corynebacteriales	f__Corynebacteriaceae	g__Corynebacterium	s__Corynebacterium_lactis
4422519	24.7480824500461	-23.6928983875258	4.35801149391562	-5.43663054138439	5.42975622676823e-08	2.44055056940203e-05	o__Corynebacteriales_f__Corynebacteriaceae_g__Turicella	p__Actinobacteriota	c__Actinobacteria	o__Corynebacteriales	f__Corynebacteriaceae	g__Turicella	s__Turicella_otitidis
724665	18.7926974130584	17.0133506838201	4.33810299234419	3.92184111669202	8.7874931959265e-05	0.00950513847359384	o__Micrococcales_f__Intrasporangiaceae_g__Lapillicoccus	p__Actinobacteriota	c__Actinobacteria	o__Micrococcales	f__Intrasporangiaceae	g__Lapillicoccus	s__uncultured_bacterium

## Sheet: GutEngorged_associated_OTUs
	baseMean	log2FoldChange	lfcSE	stat	pvalue	padj	Kingdom	Phylum	Class	Order	Family	Genus	Species
302975	264332.005524573	-19.0647777561424	2.17118319710892	-8.78082410619634	1.62281166164188e-18	1.48162704707903e-17	o__Lactobacillales_f__Lactobacillaceae_g__Lactobacillus	p__Firmicutes	c__Bacilli	o__Lactobacillales	f__Lactobacillaceae	g__Lactobacillus	NA
29495	159488.60274853	-18.8425474748014	2.2250498051008	-8.46837110414604	2.48848402314035e-17	2.24949100309618e-16	o__Oscillospirales_f__Ruminococcaceae_g__Subdoligranulum	p__Firmicutes	c__Clostridia	o__Oscillospirales	f__Ruminococcaceae	g__Subdoligranulum	NA
146935	57288.7094014044	-17.8368163274493	2.12447273843726	-8.39587913025886	4.62421149067722e-17	4.12564015406023e-16	o__Lactobacillales_f__Lactobacillaceae_g__Lactobacillus	p__Firmicutes	c__Bacilli	o__Lactobacillales	f__Lactobacillaceae	g__Lactobacillus	NA
322004	73174.9493274465	-30	2.25853670555336	-13.2829366581624	2.90763305396211e-40	2.68148381643172e-39	o__Oscillospirales_NA_NA	p__Firmicutes	c__Clostridia	o__Oscillospirales	NA	NA	NA
4482598	47.3322680531118	4.73297052917821	1.26954023575272	3.72809809085886	0.000192930288448881	0.000323796605429831	o__Pseudomonadales_f__Moraxellaceae_g__Acinetobacter	p__Proteobacteria	c__Gammaproteobacteria	o__Pseudomonadales	f__Moraxellaceae	g__Acinetobacter	NA
3025	36259.5657650694	-30	2.2285061498959	-13.4619327846151	2.61972797588256e-41	2.43235082235333e-40	o__Chlamydiales_f__Chlamydiaceae_g__Chlamydia	p__Verrucomicrobiota	c__Chlamydiae	o__Chlamydiales	f__Chlamydiaceae	g__Chlamydia	s__Chlamydia_muridarum
174654	48024.8735690967	-18.9525058927602	2.17383281502515	-8.71847446674085	2.81975118859577e-18	2.56587990218067e-17	o__Oscillospirales_NA_NA	p__Firmicutes	c__Clostridia	o__Oscillospirales	NA	NA	NA
58374	74.3934542777643	5.83725944750086	1.9717028035686	2.96051688770537	0.00307123283380081	0.00425498570145696	o__Chitinophagales_f__Chitinophagaceae_g__uncultured	p__Bacteroidota	c__Bacteroidia	o__Chitinophagales	f__Chitinophagaceae	g__uncultured	s__uncultured_Sphingobacterium
192515	8587.45521237288	-30	2.17702012955908	-13.7803043677304	3.34857416229168e-43	3.63958120258608e-42	o__Oscillospirales_NA_NA	p__Firmicutes	c__Clostridia	o__Oscillospirales	NA	NA	NA
313968	19596.5114028689	-30	2.20633787621849	-13.5971921269909	4.16103909105637e-42	3.9989775685626e-41	o__Oscillospirales_f__Ruminococcaceae_g__Subdoligranulum	p__Firmicutes	c__Clostridia	o__Oscillospirales	f__Ruminococcaceae	g__Subdoligranulum	s__metagenome
147105	5239.97105470357	-30	2.16796041725833	-13.8378910247535	1.50559367650787e-43	1.75481748083194e-42	o__Lachnospirales_f__Lachnospiraceae_NA	p__Firmicutes	c__Clostridia	o__Lachnospirales	f__Lachnospiraceae	NA	NA
197222	3855.14639674204	-15.3220547102213	2.08818086865545	-7.33751321076269	2.1759892645502e-13	1.91640983781447e-12	o__Lachnospirales_f__Lachnospiraceae_NA	p__Firmicutes	c__Clostridia	o__Lachnospirales	f__Lachnospiraceae	NA	NA
185575	3494.51958867765	-29.6054709863445	2.14389969081871	-13.8091679909888	2.24408447697293e-43	2.48848072163111e-42	o__Oscillospirales_f__Ruminococcaceae_g__Subdoligranulum	p__Firmicutes	c__Clostridia	o__Oscillospirales	f__Ruminococcaceae	g__Subdoligranulum	s__metagenome
192746	2326.55099771305	-29.6139843818835	2.13441580491261	-13.8745151313645	9.04023355326134e-44	1.13064838823666e-42	o__Lachnospirales_f__Lachnospiraceae_NA	p__Firmicutes	c__Clostridia	o__Lachnospirales	f__Lachnospiraceae	NA	NA
184971	15456.7722862162	-30	2.19790949077831	-13.6493336626781	2.03732924814548e-42	2.00728230599657e-41	o__Oscillospirales_f__Ruminococcaceae_g__Subdoligranulum	p__Firmicutes	c__Clostridia	o__Oscillospirales	f__Ruminococcaceae	g__Subdoligranulum	NA
358410	10570.7152592039	-17.9073151887557	2.12156480896915	-8.44061662083127	3.15667923831019e-17	2.83480145368249e-16	o__Oscillospirales_f__Ruminococcaceae_g__Subdoligranulum	p__Firmicutes	c__Clostridia	o__Oscillospirales	f__Ruminococcaceae	g__Subdoligranulum	s__metagenome
574102	49.899779137464	5.585376085358	1.73685597289198	3.21579691841574	0.00130082850217445	0.0019083927517171	o__Pseudomonadales_f__Moraxellaceae_g__Enhydrobacter	p__Proteobacteria	c__Gammaproteobacteria	o__Pseudomonadales	f__Moraxellaceae	g__Enhydrobacter	NA
4418832	6004.96851771835	-30	2.16506817531173	-13.8563765991713	1.16403645460135e-43	1.41075037573146e-42	o__Clostridiales_f__Clostridiaceae_g__Clostridium_sensu_stricto_1	p__Firmicutes	c__Clostridia	o__Clostridiales	f__Clostridiaceae	g__Clostridium_sensu_stricto_1	NA
366846	5946.13167402624	-30	2.16558330071904	-13.8530805949783	1.21871179076307e-43	1.45766445192141e-42	o__Lachnospirales_f__Lachnospiraceae_NA	p__Firmicutes	c__Clostridia	o__Lachnospirales	f__Lachnospiraceae	NA	NA
183460	2558.87616156428	-30	2.12919659090292	-14.0898215449791	4.38668712256615e-45	8.402193027069e-44	o__Oscillospirales_f__Ruminococcaceae_g__Subdoligranulum	p__Firmicutes	c__Clostridia	o__Oscillospirales	f__Ruminococcaceae	g__Subdoligranulum	NA
323200	24149.134514889	-30	2.21730045122938	-13.5299661276696	1.04071584615826e-41	9.8976413285676e-41	o__Erysipelotrichales_f__Erysipelotrichaceae_g__uncultured	p__Firmicutes	c__Bacilli	o__Erysipelotrichales	f__Erysipelotrichaceae	g__uncultured	s__uncultured_Solobacterium
181931	1882.94657376948	-29.0878331295531	2.12113590999132	-13.7133283126927	8.44913469042111e-43	8.66748311500503e-42	o__Oscillospirales_f__Ruminococcaceae_g__Subdoligranulum	p__Firmicutes	c__Clostridia	o__Oscillospirales	f__Ruminococcaceae	g__Subdoligranulum	NA
4482516	6136.39022879876	-30	2.16661136496512	-13.8465072624979	1.33549696829489e-43	1.57669232593091e-42	o__Clostridiales_f__Clostridiaceae_g__Clostridium_sensu_stricto_1	p__Firmicutes	c__Clostridia	o__Clostridiales	f__Clostridiaceae	g__Clostridium_sensu_stricto_1	NA
1135946	22353.6924519724	-18.9806640588949	2.14871802594107	-8.83348295576475	1.01465801729182e-18	9.29481039920502e-18	o__Campylobacterales_f__Helicobacteraceae_g__Helicobacter	p__Campilobacterota	c__Campylobacteria	o__Campylobacterales	f__Helicobacteraceae	g__Helicobacter	s__Helicobacter_cf.
366771	3611.05704379689	-30	2.15396422471292	-13.9278079254071	4.29331113568076e-44	5.68085951721237e-43	o__Lachnospirales_f__Lachnospiraceae_NA	p__Firmicutes	c__Clostridia	o__Lachnospirales	f__Lachnospiraceae	NA	NA
181335	4960.0412185748	-30	2.16495301947047	-13.8571136325803	1.15214812385528e-43	1.4025483161065e-42	o__Lachnospirales_f__Lachnospiraceae_NA	p__Firmicutes	c__Clostridia	o__Lachnospirales	f__Lachnospiraceae	NA	NA
182702	1179.71885590017	-28.8424628903562	2.10850252455535	-13.6791218196139	1.35317047159631e-42	1.35267661375996e-41	o__Lachnospirales_f__Lachnospiraceae_NA	p__Firmicutes	c__Clostridia	o__Lachnospirales	f__Lachnospiraceae	NA	NA
326142	22320.1960503894	-30	2.21576060014495	-13.5393688280392	9.15723368285027e-42	8.73925542067139e-41	o__Lachnospirales_f__Lachnospiraceae_NA	p__Firmicutes	c__Clostridia	o__Lachnospirales	f__Lachnospiraceae	NA	NA
4478992	6520.88462650049	-30	2.16958376951336	-13.827537070269	1.73872392346805e-43	1.97608499019875e-42	o__Clostridiales_f__Clostridiaceae_g__Clostridium_sensu_stricto_1	p__Firmicutes	c__Clostridia	o__Clostridiales	f__Clostridiaceae	g__Clostridium_sensu_stricto_1	NA
933546	200.899096494065	7.39401680615685	1.8520089416984	3.99243040337381	6.53995307019125e-05	0.000120239432122214	o__Burkholderiales_f__Neisseriaceae_g__uncultured	p__Proteobacteria	c__Gammaproteobacteria	o__Burkholderiales	f__Neisseriaceae	g__uncultured	s__uncultured_organism
332831	14483.9469432583	-30	2.20116070728821	-13.6291729634586	2.68607037772544e-42	2.6089172924078e-41	o__Oscillospirales_f__[Eubacterium]_coprostanoligenes_group_g__[Eubacterium]_coprostanoligenes_group	p__Firmicutes	c__Clostridia	o__Oscillospirales	f__[Eubacterium]_coprostanoligenes_group	g__[Eubacterium]_coprostanoligenes_group	NA
325236	5876.29741074237	-17.0642287493138	2.10547253412392	-8.10470261318996	5.28746867976732e-16	4.70207036165022e-15	o__Lachnospirales_f__Lachnospiraceae_NA	p__Firmicutes	c__Clostridia	o__Lachnospirales	f__Lachnospiraceae	NA	NA
179215	2210.57009444233	-29.2944917927076	2.13295246010279	-13.7342450620282	6.3312562333068e-43	6.5686783420558e-42	o__Clostridiales_f__Clostridiaceae_g__Clostridium_sensu_stricto_1	p__Firmicutes	c__Clostridia	o__Clostridiales	f__Clostridiaceae	g__Clostridium_sensu_stricto_1	NA
25562	27368.8466678371	-30	2.22187390614032	-13.5021163519193	1.51947676449889e-41	1.41559416937499e-40	o__Burkholderiales_NA_NA	p__Proteobacteria	c__Gammaproteobacteria	o__Burkholderiales	NA	NA	NA
355450	13613.6908296528	-30	2.1949407978712	-13.6677946070782	1.58114976054806e-42	1.57482516150587e-41	o__Oscillospirales_f__Oscillospiraceae_g__UCG-002	p__Firmicutes	c__Clostridia	o__Oscillospirales	f__Oscillospiraceae	g__UCG-002	NA
212619	1207.76935945856	-30	2.10217694223275	-14.2709204907065	3.32165071715758e-46	2.21048688733053e-44	o__Oscillospirales_f__Ruminococcaceae_g__Subdoligranulum	p__Firmicutes	c__Clostridia	o__Oscillospirales	f__Ruminococcaceae	g__Subdoligranulum	NA
45610	14536.3674642703	-30	2.19806254318926	-13.6483832514027	2.06407191956106e-42	2.02634157264435e-41	o__Oscillospirales_f__Oscillospiraceae_g__UCG-005	p__Firmicutes	c__Clostridia	o__Oscillospirales	f__Oscillospiraceae	g__UCG-005	s__wallaby_gut
221784	5031.28685964644	-30	2.16989237532393	-13.8255704942608	1.78690168365703e-43	2.02244781468455e-42	o__Lachnospirales_f__Lachnospiraceae_g__Coprococcus	p__Firmicutes	c__Clostridia	o__Lachnospirales	f__Lachnospiraceae	g__Coprococcus	NA
193710	16906.6147904005	-18.5795142633975	2.14177234999302	-8.67483150739994	4.14163235342417e-18	3.75626854835391e-17	o__Erysipelotrichales_f__Erysipelotrichaceae_g__Holdemanella	p__Firmicutes	c__Bacilli	o__Erysipelotrichales	f__Erysipelotrichaceae	g__Holdemanella	NA
359044	2873.1816102297	-30	2.14205754378442	-14.0052259973363	1.44818311132529e-44	2.20365196773332e-43	o__Lachnospirales_f__Lachnospiraceae_NA	p__Firmicutes	c__Clostridia	o__Lachnospirales	f__Lachnospiraceae	NA	NA
148121	8073.67108038405	-30	2.17846876054747	-13.7711407862744	3.80162251483092e-43	4.09946616855193e-42	o__Oscillospirales_f__Ruminococcaceae_g__Incertae_Sedis	p__Firmicutes	c__Clostridia	o__Oscillospirales	f__Ruminococcaceae	g__Incertae_Sedis	NA
4432516	1479.31338175376	-30	2.11558104641898	-14.1805014044632	1.20979060452093e-45	3.39251047125385e-44	o__Clostridiales_f__Clostridiaceae_g__Clostridium_sensu_stricto_1	p__Firmicutes	c__Clostridia	o__Clostridiales	f__Clostridiaceae	g__Clostridium_sensu_stricto_1	NA
330294	13574.7406778041	-30	2.19670557745738	-13.6568142348526	1.83852712574391e-42	1.82453833239586e-41	o__Erysipelotrichales_f__Erysipelatoclostridiaceae_g__Catenibacterium	p__Firmicutes	c__Bacilli	o__Erysipelotrichales	f__Erysipelatoclostridiaceae	g__Catenibacterium	s__uncultured_Catenibacterium
190948	1169.93055498465	-30	2.11112055455689	-14.210462749389	7.89023933895736e-46	2.68503442009961e-44	o__Lachnospirales_f__Lachnospiraceae_g__Coprococcus	p__Firmicutes	c__Clostridia	o__Lachnospirales	f__Lachnospiraceae	g__Coprococcus	NA
302909	13460.2015135565	-30	2.19835050994784	-13.6465954197231	2.115327688511e-42	2.06924376386844e-41	o__Lachnospirales_f__Lachnospiraceae_NA	p__Firmicutes	c__Clostridia	o__Lachnospirales	f__Lachnospiraceae	NA	NA
534042	7198.10049247351	-30	2.08385529345801	-14.3963931152902	5.45152218180814e-47	2.21048688733053e-44	o__Peptostreptococcales-Tissierellales_f__Peptostreptococcaceae_g__Terrisporobacter	p__Firmicutes	c__Clostridia	o__Peptostreptococcales-Tissierellales	f__Peptostreptococcaceae	g__Terrisporobacter	NA
181167	1692.04076821483	-30	2.12968257357299	-14.0866063197712	4.59099629416367e-45	8.61283482857144e-44	o__Lachnospirales_f__Lachnospiraceae_g__Coprococcus	p__Firmicutes	c__Clostridia	o__Lachnospirales	f__Lachnospiraceae	g__Coprococcus	NA
176593	1795.74316767413	-30	2.12053651617082	-14.1473630711971	1.93892416076908e-45	4.61801154464913e-44	o__Oscillospirales_f__Ruminococcaceae_g__Incertae_Sedis	p__Firmicutes	c__Clostridia	o__Oscillospirales	f__Ruminococcaceae	g__Incertae_Sedis	NA
291266	15915.8937525065	-30	2.19924862907161	-13.6410224853314	2.28336440594759e-42	2.22567085690052e-41	o__Oscillospirales_f__Ruminococcaceae_g__Subdoligranulum	p__Firmicutes	c__Clostridia	o__Oscillospirales	f__Ruminococcaceae	g__Subdoligranulum	NA
314377	7026.17242018877	-30	2.16541455742478	-13.8541601178102	1.20052860062691e-43	1.44221396364786e-42	o__Oscillospirales_f__Oscillospiraceae_g__UCG-005	p__Firmicutes	c__Clostridia	o__Oscillospirales	f__Oscillospiraceae	g__UCG-005	s__wallaby_gut
178980	1194.33613649069	-30	2.0260777200233	-14.8069344544468	1.32130303064872e-49	1.20634966698229e-46	o__Peptostreptococcales-Tissierellales_f__Peptostreptococcaceae_g__Terrisporobacter	p__Firmicutes	c__Clostridia	o__Peptostreptococcales-Tissierellales	f__Peptostreptococcaceae	g__Terrisporobacter	NA
316037	11800.9526221564	-18.0617351791432	2.1377603606126	-8.44890545821859	2.94046457699522e-17	2.64931989354931e-16	o__Lachnospirales_f__Lachnospiraceae_g__Lachnoclostridium	p__Firmicutes	c__Clostridia	o__Lachnospirales	f__Lachnospiraceae	g__Lachnoclostridium	s__bacterium_NLAE-zl-P484
337379	1040.9174321574	-30	2.09925023323637	-14.2908165615634	2.49664750202554e-46	2.21048688733053e-44	o__Clostridiales_f__Clostridiaceae_g__Clostridium_sensu_stricto_1	p__Firmicutes	c__Clostridia	o__Clostridiales	f__Clostridiaceae	g__Clostridium_sensu_stricto_1	NA
188098	3333.97378859353	-30	2.14662132148465	-13.9754504903787	2.20116383744579e-44	3.10772564472372e-43	o__Lachnospirales_f__Lachnospiraceae_g__Agathobacter	p__Firmicutes	c__Clostridia	o__Lachnospirales	f__Lachnospiraceae	g__Agathobacter	NA
359581	4990.30285811211	-30	2.15894530112197	-13.8956739591362	6.72871538351746e-44	8.53238492382145e-43	o__Oscillospirales_f__[Eubacterium]_coprostanoligenes_group_g__[Eubacterium]_coprostanoligenes_group	p__Firmicutes	c__Clostridia	o__Oscillospirales	f__[Eubacterium]_coprostanoligenes_group	g__[Eubacterium]_coprostanoligenes_group	s__human_gut
3487876	4314.19306066319	-29.68349177943	2.163293521045	-13.7214351592432	7.55549001937198e-43	7.80924043889051e-42	o__Lachnospirales_f__Lachnospiraceae_g__Coprococcus	p__Firmicutes	c__Clostridia	o__Lachnospirales	f__Lachnospiraceae	g__Coprococcus	NA
333426	9370.82307959965	-30	2.18769804604195	-13.7130441992563	8.48229149403773e-43	8.66902850827214e-42	o__Lachnospirales_f__Lachnospiraceae_NA	p__Firmicutes	c__Clostridia	o__Lachnospirales	f__Lachnospiraceae	NA	NA
524884	10697.2721960079	-30	2.18938649207573	-13.702468754869	9.81301675962716e-43	9.91802690207335e-42	o__Erysipelotrichales_f__Erysipelotrichaceae_g__Holdemanella	p__Firmicutes	c__Bacilli	o__Erysipelotrichales	f__Erysipelotrichaceae	g__Holdemanella	NA
146586	6642.40223797668	-30	2.1682849880716	-13.8358196293564	1.54960035955537e-43	1.78334259866477e-42	o__Oscillospirales_f__Oscillospiraceae_g__uncultured	p__Firmicutes	c__Clostridia	o__Oscillospirales	f__Oscillospiraceae	g__uncultured	s__metagenome
179727	771.918162331103	-12.6818264726709	2.06370275803191	-6.14518075498682	7.98725052660466e-10	6.60938948409975e-09	o__Lachnospirales_f__Lachnospiraceae_g__Agathobacter	p__Firmicutes	c__Clostridia	o__Lachnospirales	f__Lachnospiraceae	g__Agathobacter	NA
194962	1042.38024197393	-30	2.09376430445339	-14.3282603185997	1.45725453115537e-46	2.21048688733053e-44	o__Lachnospirales_f__Lachnospiraceae_g__Agathobacter	p__Firmicutes	c__Clostridia	o__Lachnospirales	f__Lachnospiraceae	g__Agathobacter	NA
186592	8211.73100478618	-30	2.17817268453649	-13.7730126784617	3.70437142250091e-43	4.0103847139249e-42	o__Lachnospirales_f__Lachnospiraceae_g__Coprococcus	p__Firmicutes	c__Clostridia	o__Lachnospirales	f__Lachnospiraceae	g__Coprococcus	s__uncultured_Coprococcus
1029949	8295.32296009032	-30	2.17874436952089	-13.769398750803	3.89440714358763e-43	4.18305143775942e-42	o__Lachnospirales_f__Lachnospiraceae_g__Lachnospiraceae	p__Firmicutes	c__Clostridia	o__Lachnospirales	f__Lachnospiraceae	g__Lachnospiraceae	s__uncultured_Lachnospira
3946926	12691.7018094629	-30	2.19027452273714	-13.696913189909	1.05932878885081e-42	1.06672851200822e-41	o__Lactobacillales_f__Lactobacillaceae_g__Lactobacillus	p__Firmicutes	c__Bacilli	o__Lactobacillales	f__Lactobacillaceae	g__Lactobacillus	NA
321963	1962.01662987069	-30	2.12502240127504	-14.1174982353125	2.96325565878085e-45	6.24335173030827e-44	o__Oscillospirales_f__Oscillospiraceae_g__UCG-005	p__Firmicutes	c__Clostridia	o__Oscillospirales	f__Oscillospiraceae	g__UCG-005	s__wallaby_gut
174301	2068.38048107866	-30	2.13630323887115	-14.0429502020755	8.50950684538597e-45	1.42119141765318e-43	o__Lachnospirales_f__Lachnospiraceae_g__Coprococcus	p__Firmicutes	c__Clostridia	o__Lachnospirales	f__Lachnospiraceae	g__Coprococcus	NA
49369	7293.84939557169	-30	2.17406543704205	-13.7990326734677	2.5829529179127e-43	2.84124820970397e-42	o__Erysipelotrichales_f__Erysipelotrichaceae_g__Faecalicoccus	p__Firmicutes	c__Bacilli	o__Erysipelotrichales	f__Erysipelotrichaceae	g__Faecalicoccus	NA
369109	6760.09868671569	-30	2.17481890034519	-13.7942520157602	2.76000715165501e-43	3.01181656907692e-42	o__Oscillospirales_f__Ruminococcaceae_g__uncultured	p__Firmicutes	c__Clostridia	o__Oscillospirales	f__Ruminococcaceae	g__uncultured	s__gut_metagenome
179149	1047.74990316901	-30	2.10590390263519	-14.2456642786311	4.76990621269703e-46	2.2587953834902e-44	o__Oscillospirales_f__Oscillospiraceae_g__uncultured	p__Firmicutes	c__Clostridia	o__Oscillospirales	f__Oscillospiraceae	g__uncultured	s__metagenome
108729	8958.5817487037	-30	2.18054213282959	-13.7580464730899	4.55673961105001e-43	4.81888409060462e-42	o__Pasteurellales_f__Pasteurellaceae_NA	p__Proteobacteria	c__Gammaproteobacteria	o__Pasteurellales	f__Pasteurellaceae	NA	NA
879327	8400.20147769684	-30	2.18231607013352	-13.7468629822098	5.31861345910317e-43	5.60295471710907e-42	o__Lachnospirales_f__Lachnospiraceae_NA	p__Firmicutes	c__Clostridia	o__Lachnospirales	f__Lachnospiraceae	NA	NA
646411	6947.99313920499	-30	2.17025837757698	-13.8232388871107	1.84574545435005e-43	2.08045135780443e-42	o__Erysipelotrichales_f__Erysipelotrichaceae_g__Erysipelotrichaceae_UCG-008	p__Firmicutes	c__Bacilli	o__Erysipelotrichales	f__Erysipelotrichaceae	g__Erysipelotrichaceae_UCG-008	s__uncultured_rumen
605577	9615.17086271891	-30	2.18362378344729	-13.7386303572125	5.9592485532311e-43	6.20622881646387e-42	o__Erysipelotrichales_f__Erysipelotrichaceae_NA	p__Firmicutes	c__Bacilli	o__Erysipelotrichales	f__Erysipelotrichaceae	NA	NA
427159	6477.82626984849	-30	2.16819594260451	-13.8363878515348	1.53740270026109e-43	1.78334259866477e-42	o__Oscillospirales_f__Oscillospiraceae_g__UCG-005	p__Firmicutes	c__Clostridia	o__Oscillospirales	f__Oscillospiraceae	g__UCG-005	s__wallaby_gut
4397402	1106.96557337229	-30	2.09971691914419	-14.2876402654447	2.6131484935341e-46	2.21048688733053e-44	o__Lactobacillales_f__Lactobacillaceae_g__Lactobacillus	p__Firmicutes	c__Bacilli	o__Lactobacillales	f__Lactobacillaceae	g__Lactobacillus	NA
349482	1082.96729085826	-29.4567960888552	2.10732599817043	-13.9782815351917	2.11534215290028e-44	3.08498847980806e-43	o__Lachnospirales_f__Lachnospiraceae_g__Agathobacter	p__Firmicutes	c__Clostridia	o__Lachnospirales	f__Lachnospiraceae	g__Agathobacter	NA
2943548	1281.59775040309	-30	2.1111069533368	-14.2105543030789	7.87993034200314e-46	2.68503442009961e-44	o__Oscillospirales_f__Ruminococcaceae_g__Incertae_Sedis	p__Firmicutes	c__Clostridia	o__Oscillospirales	f__Ruminococcaceae	g__Incertae_Sedis	NA
3150722	1020.06969809835	-30	2.11003389510466	-14.217781083802	7.1070900371008e-46	2.62849038432555e-44	o__Lachnospirales_f__Lachnospiraceae_g__Coprococcus	p__Firmicutes	c__Clostridia	o__Lachnospirales	f__Lachnospiraceae	g__Coprococcus	NA
310409	7696.90998465467	-30	2.18261495933972	-13.7449804747401	5.45877813175601e-43	5.72857980953246e-42	o__Lachnospirales_f__Lachnospiraceae_NA	p__Firmicutes	c__Clostridia	o__Lachnospirales	f__Lachnospiraceae	NA	NA
178621	1239.78912012436	-30	2.10404311579389	-14.258262948514	3.98244264145291e-46	2.21048688733053e-44	o__Lachnospirales_f__Lachnospiraceae_g__Coprococcus	p__Firmicutes	c__Clostridia	o__Lachnospirales	f__Lachnospiraceae	g__Coprococcus	s__uncultured_Coprococcus
191153	987.056908201753	-28.8057020311518	2.10949999401215	-13.6552273585765	1.87901965492806e-42	1.85799091510757e-41	o__Oscillospirales_f__Ruminococcaceae_g__Subdoligranulum	p__Firmicutes	c__Clostridia	o__Oscillospirales	f__Ruminococcaceae	g__Subdoligranulum	NA
4423553	1415.60437988133	-30	2.11544585300466	-14.1814076486003	1.19426698823949e-45	3.39251047125385e-44	o__Oscillospirales_f__[Eubacterium]_coprostanoligenes_group_g__[Eubacterium]_coprostanoligenes_group	p__Firmicutes	c__Clostridia	o__Oscillospirales	f__[Eubacterium]_coprostanoligenes_group	g__[Eubacterium]_coprostanoligenes_group	s__human_gut
4478840	7203.90859128146	-30	2.16531789887674	-13.8547785595651	1.19023360312714e-43	1.43614530350891e-42	o__Peptostreptococcales-Tissierellales_f__Anaerovoracaceae_g__Family_XIII_AD3011_group	p__Firmicutes	c__Clostridia	o__Peptostreptococcales-Tissierellales	f__Anaerovoracaceae	g__Family_XIII_AD3011_group	NA
1066830	11691.9017191306	-30	2.19244159597153	-13.6833747613269	1.27628965557506e-42	1.28049720389014e-41	o__Oscillospirales_f__Oscillospiraceae_g__NK4A214_group	p__Firmicutes	c__Clostridia	o__Oscillospirales	f__Oscillospiraceae	g__NK4A214_group	s__gut_metagenome
1722623	9105.36199463681	-30	2.18309357204867	-13.7419670801592	5.6908321558604e-43	5.94930888355024e-42	o__Lactobacillales_f__Lactobacillaceae_g__Lactobacillus	p__Firmicutes	c__Bacilli	o__Lactobacillales	f__Lactobacillaceae	g__Lactobacillus	s__Lactobacillus_vespulae
4245392	25.2246286766697	6.34727324389089	2.122035894485	2.99112435392207	0.00277952278829636	0.00387259740195756	o__Rhodobacterales_f__Rhodobacteraceae_g__Paracoccus	p__Proteobacteria	c__Alphaproteobacteria	o__Rhodobacterales	f__Rhodobacteraceae	g__Paracoccus	NA
291828	8127.78793247704	-30	2.17942325796998	-13.7651095950694	4.13257086591519e-43	4.40432358044424e-42	o__Oscillospirales_f__Oscillospiraceae_g__UCG-005	p__Firmicutes	c__Clostridia	o__Oscillospirales	f__Oscillospiraceae	g__UCG-005	s__wallaby_gut
176881	354.952586661083	-11.5522597778342	2.03586743407496	-5.67436738978206	1.39202100113746e-08	7.40338936333109e-08	o__Lachnospirales_f__Lachnospiraceae_g__Agathobacter	p__Firmicutes	c__Clostridia	o__Lachnospirales	f__Lachnospiraceae	g__Agathobacter	NA
2270605	1173.8409187143	-30	2.01962479078364	-14.8542442818597	6.53001482457074e-50	1.20634966698229e-46	o__Peptostreptococcales-Tissierellales_f__Peptostreptococcaceae_g__Terrisporobacter	p__Firmicutes	c__Clostridia	o__Peptostreptococcales-Tissierellales	f__Peptostreptococcaceae	g__Terrisporobacter	NA
326968	3312.21739893009	-30	2.14592547548313	-13.9799822234021	2.06539601822131e-44	3.0414622010259e-43	o__Lactobacillales_f__Lactobacillaceae_g__Lactobacillus	p__Firmicutes	c__Bacilli	o__Lactobacillales	f__Lactobacillaceae	g__Lactobacillus	NA
179734	654.847264579356	-12.4428985202087	2.06227016505476	-6.03359284881972	1.6035378487219e-09	1.15059251897131e-08	o__Lachnospirales_f__Lachnospiraceae_NA	p__Firmicutes	c__Clostridia	o__Lachnospirales	f__Lachnospiraceae	NA	NA
4300690	1442.0741698747	-30	2.12492468541948	-14.1181474364009	2.93608690009622e-45	6.24335173030827e-44	o__Oscillospirales_f__Ruminococcaceae_g__uncultured	p__Firmicutes	c__Clostridia	o__Oscillospirales	f__Ruminococcaceae	g__uncultured	s__gut_metagenome
132661	6788.91643277461	-30	2.1005562092192	-14.28193155143	2.83629715515934e-46	2.21048688733053e-44	o__Lactobacillales_f__Enterococcaceae_g__Enterococcus	p__Firmicutes	c__Bacilli	o__Lactobacillales	f__Enterococcaceae	g__Enterococcus	s__bacterium_ii1209
149131	1725.12387761815	-30	2.1296319350544	-14.0869412719591	4.5692776018426e-45	8.61283482857144e-44	o__Lachnospirales_f__Lachnospiraceae_g__Dorea	p__Firmicutes	c__Clostridia	o__Lachnospirales	f__Lachnospiraceae	g__Dorea	NA
367304	11039.0286608299	-30	2.18646396860403	-13.7207840745502	7.62364817658634e-43	7.85006479536465e-42	o__Oscillospirales_f__Oscillospiraceae_g__UCG-005	p__Firmicutes	c__Clostridia	o__Oscillospirales	f__Oscillospiraceae	g__UCG-005	s__wallaby_gut
3868447	505.010541487139	-12.0646986969584	2.05120772402921	-5.88175373738336	4.05942025596611e-09	2.57888899074146e-08	o__Lachnospirales_f__Lachnospiraceae_g__Agathobacter	p__Firmicutes	c__Clostridia	o__Lachnospirales	f__Lachnospiraceae	g__Agathobacter	NA
336614	2065.30836061889	-30	2.13210600537934	-14.0705949536794	5.75829125980671e-45	1.0514639840407e-43	o__Lachnospirales_f__Lachnospiraceae_g__Agathobacter	p__Firmicutes	c__Clostridia	o__Lachnospirales	f__Lachnospiraceae	g__Agathobacter	NA
182764	782.405848547888	-12.7024698495006	2.05741004304614	-6.17400983942593	6.65793946922229e-10	5.59389454177909e-09	o__Lactobacillales_f__Lactobacillaceae_g__Lactobacillus	p__Firmicutes	c__Bacilli	o__Lactobacillales	f__Lactobacillaceae	g__Lactobacillus	NA
584951	5100.18053758538	-30	2.15816760090868	-13.9006812943391	6.27412957642502e-44	8.03483913604698e-43	o__Oscillospirales_f__Ruminococcaceae_NA	p__Firmicutes	c__Clostridia	o__Oscillospirales	f__Ruminococcaceae	NA	NA
187868	552.204071356983	-12.1943116363798	2.05971611737359	-5.92038462656163	3.2118955276523e-09	2.10839109459106e-08	o__Lachnospirales_f__Lachnospiraceae_g__Dorea	p__Firmicutes	c__Clostridia	o__Lachnospirales	f__Lachnospiraceae	g__Dorea	NA
242293	250.487645704293	11.4937528913908	2.22505156798644	5.16561191513962	2.39653579957042e-07	8.30900196838402e-07	o__Rhodobacterales_f__Rhodobacteraceae_g__Paracoccus	p__Proteobacteria	c__Alphaproteobacteria	o__Rhodobacterales	f__Rhodobacteraceae	g__Paracoccus	NA
306633	4822.07832448205	-30	2.15866985809406	-13.8974470262385	6.56411970824362e-44	8.36238320040896e-43	o__Oscillospirales_f__Ruminococcaceae_g__Subdoligranulum	p__Firmicutes	c__Clostridia	o__Oscillospirales	f__Ruminococcaceae	g__Subdoligranulum	NA
323139	6682.03165266279	-30	2.17120273896669	-13.8172264899949	2.00652940575806e-43	2.23409920421599e-42	o__Bacteroidales_f__Muribaculaceae_g__Muribaculaceae	p__Bacteroidota	c__Bacteroidia	o__Bacteroidales	f__Muribaculaceae	g__Muribaculaceae	s__uncultured_Porphyromonadaceae
34020	5699.69451986866	-30	2.17068373255196	-13.8205301629688	1.91653119385613e-43	2.15138481146391e-42	o__Lachnospirales_f__Lachnospiraceae_NA	p__Firmicutes	c__Clostridia	o__Lachnospirales	f__Lachnospiraceae	NA	NA
288249	5316.4524008113	-30	2.16430961390836	-13.8612330727605	1.08789200118962e-43	1.33023937109749e-42	o__Lactobacillales_f__Streptococcaceae_g__Streptococcus	p__Firmicutes	c__Bacilli	o__Lactobacillales	f__Streptococcaceae	g__Streptococcus	NA
187233	1031.21381165902	-30	2.10696692187375	-14.2384769730133	5.28666997110604e-46	2.26252953919679e-44	o__Lactobacillales_f__Lactobacillaceae_g__Lactobacillus	p__Firmicutes	c__Bacilli	o__Lactobacillales	f__Lactobacillaceae	g__Lactobacillus	NA
755474	134.894912011234	-10.1263042082964	1.99521612298286	-5.07529189026276	3.86901606583598e-07	1.26458651602921e-06	o__Erysipelotrichales_f__Erysipelatoclostridiaceae_g__Catenibacterium	p__Firmicutes	c__Bacilli	o__Erysipelotrichales	f__Erysipelatoclostridiaceae	g__Catenibacterium	NA
553228	10404.4068294096	-17.8845562168335	2.12111395264282	-8.43168100165017	3.40734758095665e-17	3.04991013864061e-16	o__Erysipelotrichales_f__Erysipelotrichaceae_g__Solobacterium	p__Firmicutes	c__Bacilli	o__Erysipelotrichales	f__Erysipelotrichaceae	g__Solobacterium	s__metagenome
197458	4254.52949164857	-30	2.15428623369145	-13.9257260854301	4.42026453430533e-44	5.82072334589534e-43	o__Lachnospirales_f__Lachnospiraceae_NA	p__Firmicutes	c__Clostridia	o__Lachnospirales	f__Lachnospiraceae	NA	NA
279534	6158.56398227381	-30	2.16855999833573	-13.8340650122771	1.58787655620058e-43	1.81974639641565e-42	o__Oscillospirales_f__[Eubacterium]_coprostanoligenes_group_g__[Eubacterium]_coprostanoligenes_group	p__Firmicutes	c__Clostridia	o__Oscillospirales	f__[Eubacterium]_coprostanoligenes_group	g__[Eubacterium]_coprostanoligenes_group	NA
2943553	1443.09178559618	-30	2.11592794171101	-14.1781765856076	1.2505382411005e-45	3.42522424237427e-44	o__Oscillospirales_f__[Eubacterium]_coprostanoligenes_group_g__[Eubacterium]_coprostanoligenes_group	p__Firmicutes	c__Clostridia	o__Oscillospirales	f__[Eubacterium]_coprostanoligenes_group	g__[Eubacterium]_coprostanoligenes_group	s__human_gut
195871	4381.5940404948	-30	2.15048825441184	-13.9503203230491	3.13195578656379e-44	4.2678740793026e-43	o__Erysipelotrichales_f__Erysipelotrichaceae_g__Solobacterium	p__Firmicutes	c__Bacilli	o__Erysipelotrichales	f__Erysipelotrichaceae	g__Solobacterium	s__metagenome
851865	2363.6793185543	-29.5118861635096	2.13740902550518	-13.8073180244639	2.30245288332986e-43	2.54291066429052e-42	o__Oscillospirales_f__Ruminococcaceae_g__Faecalibacterium	p__Firmicutes	c__Clostridia	o__Oscillospirales	f__Ruminococcaceae	g__Faecalibacterium	s__unidentified
530865	3880.12077543479	-30	2.14659773848509	-13.975604027782	2.19642182897565e-44	3.10772564472372e-43	o__Bacteroidales_f__Muribaculaceae_g__Muribaculaceae	p__Bacteroidota	c__Bacteroidia	o__Bacteroidales	f__Muribaculaceae	g__Muribaculaceae	s__uncultured_Porphyromonadaceae
191238	850.640413914268	-12.8212711524177	2.07878636520289	-6.16767137164011	6.93029868003021e-10	5.80491990354824e-09	o__Lachnospirales_f__Lachnospiraceae_g__Dorea	p__Firmicutes	c__Clostridia	o__Lachnospirales	f__Lachnospiraceae	g__Dorea	NA
137580	506.83759442633	-6.08036428676171	1.86062666661998	-3.26791204052091	0.00108344031579482	0.00160668274226423	o__Lactobacillales_f__Lactobacillaceae_g__Lactobacillus	p__Firmicutes	c__Bacilli	o__Lactobacillales	f__Lactobacillaceae	g__Lactobacillus	NA
242917	8536.37027422348	-30	2.17469000667143	-13.79506959979	2.72889377249871e-43	2.98977601714958e-42	o__Lactobacillales_f__Lactobacillaceae_g__Lactobacillus	p__Firmicutes	c__Bacilli	o__Lactobacillales	f__Lactobacillaceae	g__Lactobacillus	NA
182010	474.630865646708	-11.974922613203	2.0519116386623	-5.83598357140264	5.3474165065991e-09	3.29136490147751e-08	o__Oscillospirales_f__Ruminococcaceae_g__Faecalibacterium	p__Firmicutes	c__Clostridia	o__Oscillospirales	f__Ruminococcaceae	g__Faecalibacterium	s__unidentified
194896	2319.0454311525	-30	2.13409009842721	-14.0575133271597	6.92780101171047e-45	1.18595293569219e-43	o__Lachnospirales_f__Lachnospiraceae_g__[Ruminococcus]_gauvreauii_group	p__Firmicutes	c__Clostridia	o__Lachnospirales	f__Lachnospiraceae	g__[Ruminococcus]_gauvreauii_group	s__uncultured_Blautia
182595	4597.74962779731	-30	2.16645318440585	-13.8475182459239	1.31683629629286e-43	1.56139160846153e-42	o__Oscillospirales_f__[Eubacterium]_coprostanoligenes_group_g__[Eubacterium]_coprostanoligenes_group	p__Firmicutes	c__Clostridia	o__Oscillospirales	f__[Eubacterium]_coprostanoligenes_group	g__[Eubacterium]_coprostanoligenes_group	NA
1758401	1235.83408425217	-30	2.0226465254633	-14.8320527696397	9.09098187702841e-50	1.20634966698229e-46	o__Peptostreptococcales-Tissierellales_f__Peptostreptococcaceae_g__Terrisporobacter	p__Firmicutes	c__Clostridia	o__Peptostreptococcales-Tissierellales	f__Peptostreptococcaceae	g__Terrisporobacter	NA
191161	561.923299508191	-12.2210795730431	2.05108267625479	-5.95835541615438	2.54788922537736e-09	1.72739321492787e-08	o__Oscillospirales_f__Ruminococcaceae_g__Faecalibacterium	p__Firmicutes	c__Clostridia	o__Oscillospirales	f__Ruminococcaceae	g__Faecalibacterium	s__unidentified
198587	5405.99270186554	-30	2.16351895206099	-13.8662986850296	1.01374534960983e-43	1.25074257323483e-42	o__Oscillospirales_f__Ruminococcaceae_g__Subdoligranulum	p__Firmicutes	c__Clostridia	o__Oscillospirales	f__Ruminococcaceae	g__Subdoligranulum	NA
253380	6051.19969323595	-30	2.16916374141445	-13.830214578655	1.6752005551874e-43	1.91182263360762e-42	o__Lachnospirales_f__Lachnospiraceae_g__Coprococcus	p__Firmicutes	c__Clostridia	o__Lachnospirales	f__Lachnospiraceae	g__Coprococcus	s__uncultured_prokaryote
185390	1524.40531168884	-30	2.11731512014161	-14.1688876231109	1.42743691012595e-45	3.72357113984282e-44	o__Oscillospirales_f__Ruminococcaceae_g__Faecalibacterium	p__Firmicutes	c__Clostridia	o__Oscillospirales	f__Ruminococcaceae	g__Faecalibacterium	NA
4364564	4333.19078716908	-30	2.1581738809594	-13.9006408448719	6.27767643342115e-44	8.03483913604698e-43	o__Lachnospirales_f__Lachnospiraceae_g__Lachnospiraceae_NK3A20_group	p__Firmicutes	c__Clostridia	o__Lachnospirales	f__Lachnospiraceae	g__Lachnospiraceae_NK3A20_group	s__Lachnospiraceae_bacterium
187384	884.758506991578	-29.9944984587714	2.09639298483559	-14.307669733556	1.95970485738149e-46	2.21048688733053e-44	o__Lachnospirales_f__Lachnospiraceae_g__[Ruminococcus]_gauvreauii_group	p__Firmicutes	c__Clostridia	o__Lachnospirales	f__Lachnospiraceae	g__[Ruminococcus]_gauvreauii_group	s__uncultured_Blautia
324219	4571.20134174647	-16.703717554312	2.09800637755105	-7.96170961778002	1.69678309301176e-15	1.50404171254343e-14	o__Oscillospirales_f__Oscillospiraceae_g__NK4A214_group	p__Firmicutes	c__Clostridia	o__Oscillospirales	f__Oscillospiraceae	g__NK4A214_group	s__unidentified_rumen
577228	3533.50324180923	-30	2.14637269454069	-13.9770693488159	2.15167364477533e-44	3.10066400234229e-43	o__Bacteroidales_f__Muribaculaceae_g__Muribaculaceae	p__Bacteroidota	c__Bacteroidia	o__Bacteroidales	f__Muribaculaceae	g__Muribaculaceae	s__uncultured_Porphyromonadaceae
350503	3184.55677979706	-30	2.14113282542521	-14.0112746130274	1.32996380112667e-44	2.06975616550338e-43	o__Oscillospirales_f__Oscillospiraceae_g__UCG-002	p__Firmicutes	c__Clostridia	o__Oscillospirales	f__Oscillospiraceae	g__UCG-002	NA
190863	415.435518399712	-11.782963507438	2.04993115045933	-5.74798012352649	9.0315852951694e-09	5.11841136431109e-08	o__Lachnospirales_f__Lachnospiraceae_g__Dorea	p__Firmicutes	c__Clostridia	o__Lachnospirales	f__Lachnospiraceae	g__Dorea	NA
254376	4230.24318497698	-30	2.15092910611158	-13.9474610831008	3.26005417003923e-44	4.37710214300856e-43	o__Lachnospirales_f__Lachnospiraceae_NA	p__Firmicutes	c__Clostridia	o__Lachnospirales	f__Lachnospiraceae	NA	NA
193873	615.57006479055	-12.3505613015085	2.0653172787686	-5.97998255690392	2.23161515671603e-09	1.54353381672859e-08	o__Oscillospirales_f__Ruminococcaceae_g__Faecalibacterium	p__Firmicutes	c__Clostridia	o__Oscillospirales	f__Ruminococcaceae	g__Faecalibacterium	NA
195941	673.396810100367	-12.484760544611	2.05664692161393	-6.0704442816143	1.27556867926599e-09	9.54585413253972e-09	o__Lachnospirales_f__Lachnospiraceae_g__[Ruminococcus]_gauvreauii_group	p__Firmicutes	c__Clostridia	o__Lachnospirales	f__Lachnospiraceae	g__[Ruminococcus]_gauvreauii_group	s__uncultured_Blautia
4471854	633.911007846767	-12.3946339595525	2.06539194388744	-6.00110501846131	1.95979178346003e-09	1.38704643278993e-08	o__Lachnospirales_f__Lachnospiraceae_g__Dorea	p__Firmicutes	c__Clostridia	o__Lachnospirales	f__Lachnospiraceae	g__Dorea	NA
184025	542.509836751734	-12.1686082706867	2.06673961180852	-5.88782844300279	3.91302991291574e-09	2.50415629240098e-08	o__Lachnospirales_f__Lachnospiraceae_g__Dorea	p__Firmicutes	c__Clostridia	o__Lachnospirales	f__Lachnospiraceae	g__Dorea	NA
392918	5277.23455920624	-30	2.16429763725156	-13.8613097771972	1.08672999357916e-43	1.33023937109749e-42	o__Oscillospirales_f__[Eubacterium]_coprostanoligenes_group_g__[Eubacterium]_coprostanoligenes_group	p__Firmicutes	c__Clostridia	o__Oscillospirales	f__[Eubacterium]_coprostanoligenes_group	g__[Eubacterium]_coprostanoligenes_group	s__human_gut
17598	3232.16124248256	-30	2.14648313905415	-13.9763501767918	2.17352131599021e-44	3.10066400234229e-43	o__Clostridia_UCG-014_f__Clostridia_UCG-014_g__Clostridia_UCG-014	p__Firmicutes	c__Clostridia	o__Clostridia_UCG-014	f__Clostridia_UCG-014	g__Clostridia_UCG-014	s__uncultured_Escherichia
290647	1464.306948395	-30	2.11441940473752	-14.1882920355265	1.08263510140312e-45	3.24229371973184e-44	o__Clostridiales_f__Clostridiaceae_g__Clostridium_sensu_stricto_1	p__Firmicutes	c__Clostridia	o__Clostridiales	f__Clostridiaceae	g__Clostridium_sensu_stricto_1	NA
191797	1649.20402382817	-29.366717414393	2.11108468074159	-13.9107245115705	5.4524323621577e-44	7.1115296380714e-43	o__Clostridiales_f__Clostridiaceae_g__Clostridium_sensu_stricto_1	p__Firmicutes	c__Clostridia	o__Clostridiales	f__Clostridiaceae	g__Clostridium_sensu_stricto_1	NA
9498	4650.02747349562	-29.879416419223	2.15354324804797	-13.8745374379207	9.03742171546559e-44	1.13064838823666e-42	o__Pasteurellales_f__Pasteurellaceae_g__Pasteurella	p__Proteobacteria	c__Gammaproteobacteria	o__Pasteurellales	f__Pasteurellaceae	g__Pasteurella	s__[Pasteurella]_aerogenes
1007384	45.1963170549898	6.99374777848117	2.10227308693729	3.32675513088076	0.000878635461697852	0.00132084661338662	o__Micrococcales_f__Intrasporangiaceae_g__Lapillicoccus	p__Actinobacteriota	c__Actinobacteria	o__Micrococcales	f__Intrasporangiaceae	g__Lapillicoccus	s__uncultured_bacterium
641783	3576.7461350101	-30	2.15112795565518	-13.9461717844965	3.31950919692089e-44	4.4351881416421e-43	o__Oscillospirales_f__Oscillospiraceae_g__NK4A214_group	p__Firmicutes	c__Clostridia	o__Oscillospirales	f__Oscillospiraceae	g__NK4A214_group	NA
302433	5501.42520353656	-30	2.16286857622354	-13.8704682891002	9.56502825245188e-44	1.19084601743026e-42	o__Peptostreptococcales-Tissierellales_f__Anaerovoracaceae_NA	p__Firmicutes	c__Clostridia	o__Peptostreptococcales-Tissierellales	f__Anaerovoracaceae	NA	NA
290284	3143.08069048359	-30	2.14423634492231	-13.9909950090352	1.76919246131248e-44	2.64798806094803e-43	o__Oscillospirales_f__Oscillospiraceae_g__UCG-005	p__Firmicutes	c__Clostridia	o__Oscillospirales	f__Oscillospiraceae	g__UCG-005	s__wallaby_gut
194443	332.42567025607	-11.4595995171427	2.02569103019245	-5.65713099694871	1.53924281655754e-08	8.0611588423539e-08	o__Oscillospirales_f__Ruminococcaceae_g__Faecalibacterium	p__Firmicutes	c__Clostridia	o__Oscillospirales	f__Ruminococcaceae	g__Faecalibacterium	NA
524842	3794.55050073391	-30	2.14963714512324	-13.955843695788	2.89851257775153e-44	3.9894602766138e-43	o__Peptostreptococcales-Tissierellales_f__Anaerovoracaceae_g__Family_XIII_AD3011_group	p__Firmicutes	c__Clostridia	o__Peptostreptococcales-Tissierellales	f__Anaerovoracaceae	g__Family_XIII_AD3011_group	NA
295974	382.142576433798	-11.6616025063618	2.02589113358072	-5.75628290832693	8.59862365398077e-09	4.88623032951314e-08	o__Clostridiales_f__Clostridiaceae_g__Clostridium_sensu_stricto_1	p__Firmicutes	c__Clostridia	o__Clostridiales	f__Clostridiaceae	g__Clostridium_sensu_stricto_1	NA
344430	1622.22233290979	-30	2.12115031436569	-14.1432692425531	2.05510789996559e-45	4.81106028889381e-44	o__Oscillospirales_f__Ruminococcaceae_g__Faecalibacterium	p__Firmicutes	c__Clostridia	o__Oscillospirales	f__Ruminococcaceae	g__Faecalibacterium	s__unidentified
181797	332.205458765377	-11.4574204737303	2.02544012143817	-5.65675595761127	1.54260859900643e-08	8.0633682303027e-08	o__Lachnospirales_f__Lachnospiraceae_NA	p__Firmicutes	c__Clostridia	o__Lachnospirales	f__Lachnospiraceae	NA	NA
177058	593.21816433959	-12.2995022785851	2.06177620778451	-5.96548851041478	2.43903211713463e-09	1.66127060345616e-08	o__Lachnospirales_f__Lachnospiraceae_g__Dorea	p__Firmicutes	c__Clostridia	o__Lachnospirales	f__Lachnospiraceae	g__Dorea	NA
329817	2966.44477314728	-30	2.14089142576729	-14.012854476844	1.30070046811002e-44	2.03578204694477e-43	o__Lachnospirales_f__Lachnospiraceae_NA	p__Firmicutes	c__Clostridia	o__Lachnospirales	f__Lachnospiraceae	NA	NA
1079742	2317.56988821484	-11.6014152167653	1.83933056647851	-6.30741174435916	2.83740274251461e-10	2.4829540293123e-09	o__Peptostreptococcales-Tissierellales_f__Peptostreptococcales-Tissierellales_g__Finegoldia	p__Firmicutes	c__Clostridia	o__Peptostreptococcales-Tissierellales	f__Peptostreptococcales-Tissierellales	g__Finegoldia	s__Finegoldia_magna
183973	358.363100170994	-11.5650279021574	2.03940853689768	-5.6707754689259	1.42152600756008e-08	7.53106331664806e-08	o__Lachnospirales_f__Lachnospiraceae_g__Dorea	p__Firmicutes	c__Clostridia	o__Lachnospirales	f__Lachnospiraceae	g__Dorea	NA
368490	3533.78381443548	-29.6807303136505	2.14772714326508	-13.8196001325049	1.94145282664766e-43	2.17046501721957e-42	o__Erysipelotrichales_f__Erysipelotrichaceae_g__Turicibacter	p__Firmicutes	c__Bacilli	o__Erysipelotrichales	f__Erysipelotrichaceae	g__Turicibacter	NA
177552	404.84573075359	-11.7433009935045	2.04311734825	-5.74773690975855	9.04458233050956e-09	5.11841136431109e-08	o__Lachnospirales_f__Lachnospiraceae_NA	p__Firmicutes	c__Clostridia	o__Lachnospirales	f__Lachnospiraceae	NA	NA
178845	4885.3865141694	-30	2.15712701340792	-13.9073869148784	5.71287370024678e-44	7.41590571799807e-43	o__Oscillospirales_f__Oscillospiraceae_g__NK4A214_group	p__Firmicutes	c__Clostridia	o__Oscillospirales	f__Oscillospiraceae	g__NK4A214_group	s__gut_metagenome
361722	849.030691948935	-12.8182056368546	2.0708920292535	-6.18970253194477	6.02778585998248e-10	5.11148776176223e-09	o__Oscillospirales_f__Ruminococcaceae_g__Faecalibacterium	p__Firmicutes	c__Clostridia	o__Oscillospirales	f__Ruminococcaceae	g__Faecalibacterium	NA
503354	21.7163690718298	9.06157620011038	2.20298779392579	4.11331203245678	3.90022631894828e-05	7.43921997743686e-05	o__Staphylococcales_f__Staphylococcaceae_g__Staphylococcus	p__Firmicutes	c__Bacilli	o__Staphylococcales	f__Staphylococcaceae	g__Staphylococcus	s__Staphylococcus_carnosus
291715	753.196914599991	-12.6449845579656	2.07111518151485	-6.10539899993244	1.02544183867179e-09	8.14111651049868e-09	o__Clostridiales_f__Clostridiaceae_g__Clostridium_sensu_stricto_1	p__Firmicutes	c__Clostridia	o__Clostridiales	f__Clostridiaceae	g__Clostridium_sensu_stricto_1	NA
503315	558.022653024145	-10.6240854834697	1.84997456474562	-5.74282786689585	9.31083633297381e-09	5.22589768770805e-08	o__Peptostreptococcales-Tissierellales_f__Peptostreptococcales-Tissierellales_g__Finegoldia	p__Firmicutes	c__Clostridia	o__Peptostreptococcales-Tissierellales	f__Peptostreptococcales-Tissierellales	g__Finegoldia	s__Finegoldia_magna
813479	6513.9093097866	-30	2.08517968000564	-14.3872493520169	6.2221756471805e-47	2.21048688733053e-44	o__Bifidobacteriales_f__Bifidobacteriaceae_g__Bifidobacterium	p__Actinobacteriota	c__Actinobacteria	o__Bifidobacteriales	f__Bifidobacteriaceae	g__Bifidobacterium	NA
174624	1128.0353868158	-29.6399973563334	2.11675797074708	-14.0025443465662	1.50388665742764e-44	2.26326678829357e-43	o__Lachnospirales_f__Lachnospiraceae_NA	p__Firmicutes	c__Clostridia	o__Lachnospirales	f__Lachnospiraceae	NA	NA
19080	2224.7482310652	-30	2.13290249611399	-14.0653405651023	6.20235563592106e-45	1.10313325238882e-43	o__Oscillospirales_f__Ruminococcaceae_g__uncultured	p__Firmicutes	c__Clostridia	o__Oscillospirales	f__Ruminococcaceae	g__uncultured	s__gut_metagenome
849440	2392.16692822042	-30	2.13995978249096	-14.0189550502109	1.19359164131648e-44	1.9230867679799e-43	o__Methanobacteriales_f__Methanobacteriaceae_g__Methanobrevibacter	p__Euryarchaeota	c__Methanobacteria	o__Methanobacteriales	f__Methanobacteriaceae	g__Methanobrevibacter	s__Methanobrevibacter_smithii
176705	3610.80509061083	-30	2.1487162284339	-13.9618250204522	2.66520552041189e-44	3.68686763656978e-43	o__Acidaminococcales_f__Acidaminococcaceae_g__Phascolarctobacterium	p__Firmicutes	c__Negativicutes	o__Acidaminococcales	f__Acidaminococcaceae	g__Phascolarctobacterium	s__Phascolarctobacterium_succinatutens
4456605	1952.73751561331	-30	2.12547126059383	-14.1145168867719	3.09127127451017e-45	6.41438789460861e-44	o__Lachnospirales_f__Lachnospiraceae_NA	p__Firmicutes	c__Clostridia	o__Lachnospirales	f__Lachnospiraceae	NA	NA
194925	2559.85056869304	-30	2.13893497832536	-14.0256717964788	1.0857905886887e-44	1.78082660025052e-43	o__Lachnospirales_f__Lachnospiraceae_NA	p__Firmicutes	c__Clostridia	o__Lachnospirales	f__Lachnospiraceae	NA	NA
132609	1342.54161198059	-30	2.10959811629085	-14.2207180449833	6.81500599403448e-46	2.62849038432555e-44	o__Micrococcales_f__Micrococcaceae_NA	p__Actinobacteriota	c__Actinobacteria	o__Micrococcales	f__Micrococcaceae	NA	NA
782984	2291.31633958427	-29.5475179681641	2.12839627716818	-13.8825266164611	8.08431716673374e-44	1.02041219906377e-42	o__Oscillospirales_f__Oscillospiraceae_g__UCG-005	p__Firmicutes	c__Clostridia	o__Oscillospirales	f__Oscillospiraceae	g__UCG-005	s__wallaby_gut
189571	239.136887601859	-10.9768442537465	2.01099990155089	-5.458401189021	4.80441111272659e-08	2.09767724308545e-07	o__Lachnospirales_f__Lachnospiraceae_NA	p__Firmicutes	c__Clostridia	o__Lachnospirales	f__Lachnospiraceae	NA	NA
287798	2646.81795852784	-30	2.13327517725343	-14.0628833635165	6.42155634830971e-45	1.12008730788272e-43	o__Erysipelotrichales_f__Erysipelotrichaceae_g__uncultured	p__Firmicutes	c__Bacilli	o__Erysipelotrichales	f__Erysipelotrichaceae	g__uncultured	s__uncultured_Solobacterium
301984	3394.56757014604	-30	2.14445619280412	-13.9895606637558	1.80523648082371e-44	2.67272579512223e-43	o__Oscillospirales_f__Butyricicoccaceae_g__uncultured	p__Firmicutes	c__Clostridia	o__Oscillospirales	f__Butyricicoccaceae	g__uncultured	s__uncultured_bacterium
249776	2792.97648873613	-30	2.140810600965	-14.0133835223336	1.29104502209569e-44	2.03578204694477e-43	o__Clostridia_UCG-014_f__Clostridia_UCG-014_g__Clostridia_UCG-014	p__Firmicutes	c__Clostridia	o__Clostridia_UCG-014	f__Clostridia_UCG-014	g__Clostridia_UCG-014	NA
351028	2460.1790112808	-30	2.13306012289111	-14.0643011784115	6.29415307799147e-45	1.11052967435023e-43	o__Oscillospirales_f__Oscillospiraceae_g__UCG-005	p__Firmicutes	c__Clostridia	o__Oscillospirales	f__Oscillospiraceae	g__UCG-005	s__wallaby_gut
17822	2826.01416534347	-30	2.15081825337986	-13.9481799323848	3.2273662730705e-44	4.35455971524143e-43	o__Lachnospirales_f__Lachnospiraceae_NA	p__Firmicutes	c__Clostridia	o__Lachnospirales	f__Lachnospiraceae	NA	NA
576221	3302.12954943818	-30	2.14164173969493	-14.0079451403825	1.39379693583577e-44	2.14472461081696e-43	o__Bacteroidales_f__Muribaculaceae_g__Muribaculaceae	p__Bacteroidota	c__Bacteroidia	o__Bacteroidales	f__Muribaculaceae	g__Muribaculaceae	s__uncultured_Porphyromonadaceae
608244	2670.41141848986	-30	2.13973267022182	-14.0204430289369	1.16882719920559e-44	1.89432999918586e-43	o__Oscillospirales_f__Ruminococcaceae_g__Incertae_Sedis	p__Firmicutes	c__Clostridia	o__Oscillospirales	f__Ruminococcaceae	g__Incertae_Sedis	NA
191110	552.077359959498	-12.1953034380755	2.0471394764331	-5.95724110568392	2.56531642202244e-09	1.73491399504185e-08	o__Lachnospirales_f__Lachnospiraceae_NA	p__Firmicutes	c__Clostridia	o__Lachnospirales	f__Lachnospiraceae	NA	NA
369027	122.441630425553	-9.97804983493681	2.07050236462576	-4.81914438032546	1.44175192816978e-06	3.90985993193765e-06	o__Lachnospirales_f__Lachnospiraceae_g__Dorea	p__Firmicutes	c__Clostridia	o__Lachnospirales	f__Lachnospiraceae	g__Dorea	NA
296410	1237.91767934747	-30	2.10587078221705	-14.245888329585	4.75463193352368e-46	2.2587953834902e-44	o__Bacteroidales_f__Muribaculaceae_g__Muribaculaceae	p__Bacteroidota	c__Bacteroidia	o__Bacteroidales	f__Muribaculaceae	g__Muribaculaceae	s__uncultured_Porphyromonadaceae
133719	3628.6450575058	-30	2.14633253417023	-13.9773308759903	2.14378302472617e-44	3.10066400234229e-43	o__Clostridia_UCG-014_f__Clostridia_UCG-014_g__Clostridia_UCG-014	p__Firmicutes	c__Clostridia	o__Clostridia_UCG-014	f__Clostridia_UCG-014	g__Clostridia_UCG-014	s__uncultured_Acetivibrio
188676	186.422771054334	-10.6001902800428	2.03587170547633	-5.20670838517436	1.92219809755248e-07	6.79342011509193e-07	o__Oscillospirales_f__Ruminococcaceae_g__Faecalibacterium	p__Firmicutes	c__Clostridia	o__Oscillospirales	f__Ruminococcaceae	g__Faecalibacterium	NA
196106	577.678872738881	-12.2604246868607	2.06637296101372	-5.93330677383911	2.9689336324239e-09	1.96898528310147e-08	o__Lachnospirales_f__Lachnospiraceae_NA	p__Firmicutes	c__Clostridia	o__Lachnospirales	f__Lachnospiraceae	NA	NA
579608	347.752666161024	-11.5334388011925	1.92822189504348	-5.98138566460603	2.21247333262994e-09	1.53556126732015e-08	o__Lactobacillales_f__Streptococcaceae_g__Streptococcus	p__Firmicutes	c__Bacilli	o__Lactobacillales	f__Streptococcaceae	g__Streptococcus	NA
1076587	1730.74900308228	-30	2.12918929747351	-14.0898698089446	4.38369018127594e-45	8.402193027069e-44	o__Lachnospirales_f__Lachnospiraceae_g__Dorea	p__Firmicutes	c__Clostridia	o__Lachnospirales	f__Lachnospiraceae	g__Dorea	s__Dorea_formicigenerans
176645	3199.61521160735	-30	2.14246554489057	-14.0025589076777	1.50357850914969e-44	2.26326678829357e-43	o__Oscillospirales_f__Oscillospiraceae_g__UCG-002	p__Firmicutes	c__Clostridia	o__Oscillospirales	f__Oscillospiraceae	g__UCG-002	s__Trichuris_trichiura
188818	418.438055230348	-11.7913080096534	2.05370320033876	-5.74148592051098	9.38493629897316e-09	5.24253680210894e-08	o__Lachnospirales_f__Lachnospiraceae_g__Dorea	p__Firmicutes	c__Clostridia	o__Lachnospirales	f__Lachnospiraceae	g__Dorea	s__Dorea_formicigenerans
181791	754.104406509963	-12.6466709594605	2.07989441581787	-6.08043892193802	1.19854001611948e-09	9.11889195597568e-09	o__Lachnospirales_f__Lachnospiraceae_NA	p__Firmicutes	c__Clostridia	o__Lachnospirales	f__Lachnospiraceae	NA	NA
300618	7071.18429810102	-30	2.16825696212419	-13.8359984651495	1.54575106050617e-43	1.78334259866477e-42	o__Clostridia_UCG-014_f__Clostridia_UCG-014_g__Clostridia_UCG-014	p__Firmicutes	c__Clostridia	o__Clostridia_UCG-014	f__Clostridia_UCG-014	g__Clostridia_UCG-014	s__uncultured_Escherichia
166689	2419.48222066978	-30	2.13495307826295	-14.0518310708771	7.50676790524989e-45	1.26141333082696e-43	o__Oscillospirales_f__Ruminococcaceae_g__Fournierella	p__Firmicutes	c__Clostridia	o__Oscillospirales	f__Ruminococcaceae	g__Fournierella	s__uncultured_organism
137043	1585.1571365641	-30	2.1111864964762	-14.2100188922548	7.94040847126939e-46	2.68503442009961e-44	o__Lactobacillales_f__Lactobacillaceae_g__Lactobacillus	p__Firmicutes	c__Bacilli	o__Lactobacillales	f__Lactobacillaceae	g__Lactobacillus	NA
11235	4823.10171349795	-30	2.16565803039764	-13.8526025710955	1.22685077119104e-43	1.46101924447489e-42	o__Campylobacterales_f__Campylobacteraceae_g__Campylobacter	p__Campilobacterota	c__Campylobacteria	o__Campylobacterales	f__Campylobacteraceae	g__Campylobacter	NA
522961	452.833904647244	-11.9050047932214	2.05625908417452	-5.78964240685686	7.0536431843e-09	4.21832503969382e-08	o__Lachnospirales_f__Lachnospiraceae_NA	p__Firmicutes	c__Clostridia	o__Lachnospirales	f__Lachnospiraceae	NA	NA
50530	1916.05889866761	-30	2.11967844838737	-14.1530900702527	1.78727863180184e-45	4.37085372545111e-44	o__Lachnospirales_f__Lachnospiraceae_g__[Bacteroides]_pectinophilus_group	p__Firmicutes	c__Clostridia	o__Lachnospirales	f__Lachnospiraceae	g__[Bacteroides]_pectinophilus_group	s__[Bacteroides]_pectinophilus
277967	2134.16039308102	-30	2.13639982184745	-14.0423153443523	8.5860932183291e-45	1.42529147424263e-43	o__Bacteroidales_f__Muribaculaceae_g__Muribaculaceae	p__Bacteroidota	c__Bacteroidia	o__Bacteroidales	f__Muribaculaceae	g__Muribaculaceae	s__uncultured_bacterium
194832	367.020360855664	-11.5982516003369	2.04314369737736	-5.67666954371576	1.37342425683058e-08	7.31869462929756e-08	o__Lachnospirales_f__Lachnospiraceae_g__[Ruminococcus]_gauvreauii_group	p__Firmicutes	c__Clostridia	o__Lachnospirales	f__Lachnospiraceae	g__[Ruminococcus]_gauvreauii_group	s__uncultured_Blautia
50499	5151.18044740328	-30	2.16785566703151	-13.8385596680796	1.49165557341246e-43	1.74600197246868e-42	o__Lachnospirales_f__Lachnospiraceae_NA	p__Firmicutes	c__Clostridia	o__Lachnospirales	f__Lachnospiraceae	NA	NA
158217	2836.30279070574	-29.8768983314481	2.14602363187492	-13.921980116009	4.65817713000829e-44	6.10466371248455e-43	o__Clostridia_UCG-014_f__Clostridia_UCG-014_g__Clostridia_UCG-014	p__Firmicutes	c__Clostridia	o__Clostridia_UCG-014	f__Clostridia_UCG-014	g__Clostridia_UCG-014	NA
289183	804.850267040948	-12.7411863468443	2.07088815425382	-6.15252268485506	7.62600594390558e-10	6.32958493344163e-09	o__Lachnospirales_f__Lachnospiraceae_NA	p__Firmicutes	c__Clostridia	o__Lachnospirales	f__Lachnospiraceae	NA	NA
147702	1638.94773059673	-30	2.1235863186974	-14.1270452422212	2.58776278594732e-45	5.85775394273529e-44	o__Oscillospirales_f__Ruminococcaceae_g__Faecalibacterium	p__Firmicutes	c__Clostridia	o__Oscillospirales	f__Ruminococcaceae	g__Faecalibacterium	NA
745556	351.858176105917	-10.954790715581	1.89963264310243	-5.76679430907752	8.07935593735649e-09	4.63927796906068e-08	o__Peptostreptococcales-Tissierellales_f__Peptostreptococcales-Tissierellales_g__Finegoldia	p__Firmicutes	c__Clostridia	o__Peptostreptococcales-Tissierellales	f__Peptostreptococcales-Tissierellales	g__Finegoldia	s__Finegoldia_magna
144452	3.65628222867988	11.389463232569	3.10162607011905	3.67209424188641	0.000240570928868437	0.000395512469490186	o__Pseudomonadales_f__Pseudomonadaceae_g__Pseudomonas	p__Proteobacteria	c__Gammaproteobacteria	o__Pseudomonadales	f__Pseudomonadaceae	g__Pseudomonas	NA
174755	2370.32947507523	-30	2.13248454911701	-14.0680972401052	5.96529046879195e-45	1.06790396039354e-43	o__Coriobacteriales_f__Coriobacteriaceae_g__Collinsella	p__Actinobacteriota	c__Coriobacteriia	o__Coriobacteriales	f__Coriobacteriaceae	g__Collinsella	NA
291017	981.541517779952	-30	2.1075557230709	-14.2344990794773	5.5962487659585e-46	2.35817313384005e-44	o__Oscillospirales_f__Oscillospiraceae_g__NK4A214_group	p__Firmicutes	c__Clostridia	o__Oscillospirales	f__Oscillospiraceae	g__NK4A214_group	s__gut_metagenome
4311621	3891.08926285808	-30	2.15763655120616	-13.9041026085832	5.98123278818581e-44	7.72763990888724e-43	o__Acidaminococcales_f__Acidaminococcaceae_g__Phascolarctobacterium	p__Firmicutes	c__Negativicutes	o__Acidaminococcales	f__Acidaminococcaceae	g__Phascolarctobacterium	s__wallaby_gut
355334	578.756951440312	-12.2635954829604	2.06262856309194	-5.94561507699519	2.75420675442746e-09	1.84165012181715e-08	o__Oscillospirales_f__Ruminococcaceae_g__uncultured	p__Firmicutes	c__Clostridia	o__Oscillospirales	f__Ruminococcaceae	g__uncultured	s__gut_metagenome
180516	212.794817014349	-10.3255804745764	1.96926731102341	-5.24336153694152	1.57677146476152e-07	5.77376609890614e-07	o__Peptostreptococcales-Tissierellales_f__Peptostreptococcaceae_NA	p__Firmicutes	c__Clostridia	o__Peptostreptococcales-Tissierellales	f__Peptostreptococcaceae	NA	NA
888914	2158.77261601512	-30	2.14717891345022	-13.9718212637409	2.31626703712855e-44	3.2368650074975e-43	o__Christensenellales_f__Christensenellaceae_g__Christensenellaceae_R-7_group	p__Firmicutes	c__Clostridia	o__Christensenellales	f__Christensenellaceae	g__Christensenellaceae_R-7_group	NA
10945	2179.32350562028	-30	2.13057080443498	-14.0807336407465	4.98891680984337e-45	9.29567560691224e-44	o__Campylobacterales_f__Helicobacteraceae_g__Helicobacter	p__Campilobacterota	c__Campylobacteria	o__Campylobacterales	f__Helicobacteraceae	g__Helicobacter	s__Helicobacter_cf.
4154872	25.7393639113693	6.42143247947732	1.80336672231424	3.56080235928761	0.000369723301796573	0.000587737738607553	o__Flavobacteriales_f__Weeksellaceae_g__Cloacibacterium	p__Bacteroidota	c__Bacteroidia	o__Flavobacteriales	f__Weeksellaceae	g__Cloacibacterium	NA
1995182	65.0579886653839	-9.03385182737438	1.98492227299468	-4.55123706871649	5.33314150898887e-06	1.24637155231404e-05	o__Lactobacillales_f__Lactobacillaceae_g__Lactobacillus	p__Firmicutes	c__Bacilli	o__Lactobacillales	f__Lactobacillaceae	g__Lactobacillus	NA
527762	2275.3131004259	-30	2.1377610016116	-14.0333741598728	9.74047042249421e-45	1.60717761971154e-43	o__Gastranaerophilales_f__Gastranaerophilales_g__Gastranaerophilales	p__Cyanobacteria	c__Vampirivibrionia	o__Gastranaerophilales	f__Gastranaerophilales	g__Gastranaerophilales	s__Acinetobacter_sp.
338757	2498.06152632697	-15.8400689226698	2.06695972652388	-7.66346277549823	1.80985742912358e-14	1.59909661237725e-13	o__Lactobacillales_f__Lactobacillaceae_g__Lactobacillus	p__Firmicutes	c__Bacilli	o__Lactobacillales	f__Lactobacillaceae	g__Lactobacillus	NA
24546	1950.85083332411	-7.41687550995985	2.17627315996784	-3.40806275902859	0.000654258452355471	0.00100674938258519	o__Lachnospirales_f__Lachnospiraceae_NA	p__Firmicutes	c__Clostridia	o__Lachnospirales	f__Lachnospiraceae	NA	NA
183158	1165.15574492938	-30	2.09569738572728	-14.3150438628757	1.76252903955019e-46	2.21048688733053e-44	o__Peptostreptococcales-Tissierellales_f__Peptostreptococcales-Tissierellales_g__Peptoniphilus	p__Firmicutes	c__Clostridia	o__Peptostreptococcales-Tissierellales	f__Peptostreptococcales-Tissierellales	g__Peptoniphilus	NA
1066464	1020.21705151995	-30	2.09377456751816	-14.3281900856979	1.45872880543509e-46	2.21048688733053e-44	o__WCHB1-41_f__WCHB1-41_g__WCHB1-41	p__Verrucomicrobiota	c__Kiritimatiellae	o__WCHB1-41	f__WCHB1-41	g__WCHB1-41	s__unidentified_rumen
310301	419.978172159326	-11.7986597305039	2.03540203025758	-5.79672200140765	6.76236490504317e-09	4.06186786730554e-08	o__Oscillospirales_f__Ruminococcaceae_g__Faecalibacterium	p__Firmicutes	c__Clostridia	o__Oscillospirales	f__Ruminococcaceae	g__Faecalibacterium	NA
230578	1859.6905942858	-30	2.12501118493124	-14.1175727510209	2.96012454634286e-45	6.24335173030827e-44	o__Coriobacteriales_f__Eggerthellaceae_g__Enterorhabdus	p__Actinobacteriota	c__Coriobacteriia	o__Coriobacteriales	f__Eggerthellaceae	g__Enterorhabdus	s__Adlercreutzia_muris
132653	225.502829426031	-10.891274328396	2.00728137663722	-5.42588321456062	5.76686577984147e-08	2.45845093189472e-07	o__Micrococcales_f__Micrococcaceae_NA	p__Actinobacteriota	c__Actinobacteria	o__Micrococcales	f__Micrococcaceae	NA	NA
116529	4166.05877771419	-29.5157540270556	2.15403003742747	-13.702573090534	9.79892365163617e-43	9.91802690207335e-42	o__Acidaminococcales_f__Acidaminococcaceae_g__Phascolarctobacterium	p__Firmicutes	c__Negativicutes	o__Acidaminococcales	f__Acidaminococcaceae	g__Phascolarctobacterium	s__Phascolarctobacterium_succinatutens
290804	1778.32711820576	-30	2.12588039563463	-14.1118004858614	3.2126945419172e-45	6.61621830850467e-44	o__Coriobacteriales_NA_NA	p__Actinobacteriota	c__Coriobacteriia	o__Coriobacteriales	NA	NA	NA
555945	627.182953547416	-11.5812833558413	2.02749115580732	-5.71212521577181	1.11573941123519e-08	6.05133308101723e-08	o__Peptostreptococcales-Tissierellales_f__Peptostreptococcaceae_NA	p__Firmicutes	c__Clostridia	o__Peptostreptococcales-Tissierellales	f__Peptostreptococcaceae	NA	NA
355817	8249.0022473759	-30	2.1801158581709	-13.7607365624916	4.39031017922488e-43	4.6608758065492e-42	o__Lachnospirales_f__Lachnospiraceae_NA	p__Firmicutes	c__Clostridia	o__Lachnospirales	f__Lachnospiraceae	NA	NA
319708	272.143405967837	-10.5735821807194	1.97716037718648	-5.34786267352056	8.89989498643483e-08	3.59254290006258e-07	o__Peptostreptococcales-Tissierellales_f__Peptostreptococcaceae_NA	p__Firmicutes	c__Clostridia	o__Peptostreptococcales-Tissierellales	f__Peptostreptococcaceae	NA	NA
162660	2121.24936645093	-30	2.13334133091116	-14.0624472817891	6.46125573733003e-45	1.12008730788272e-43	o__Oscillospirales_NA_NA	p__Firmicutes	c__Clostridia	o__Oscillospirales	NA	NA	NA
4352760	1425.22236779209	-30	2.11635199539227	-14.1753357028113	1.30218939526301e-45	3.49676152316215e-44	o__Oscillospirales_f__Oscillospiraceae_NA	p__Firmicutes	c__Clostridia	o__Oscillospirales	f__Oscillospiraceae	NA	NA
302511	1907.35009567518	-30	2.12820152318846	-14.0964094204078	3.99589566499991e-45	7.87392678160773e-44	o__Oscillospirales_f__Oscillospiraceae_g__UCG-005	p__Firmicutes	c__Clostridia	o__Oscillospirales	f__Oscillospiraceae	g__UCG-005	s__unidentified
208539	1891.57234561632	-30	2.12664574429567	-14.106721855518	3.45258128395289e-45	7.00490380499775e-44	o__Peptostreptococcales-Tissierellales_f__Anaerovoracaceae_g__Family_XIII_AD3011_group	p__Firmicutes	c__Clostridia	o__Peptostreptococcales-Tissierellales	f__Anaerovoracaceae	g__Family_XIII_AD3011_group	s__uncultured_Eubacterium
4336940	2525.09718109841	-30	2.1343045420034	-14.0561009029386	7.06742438020212e-45	1.19676638575927e-43	o__Clostridia_UCG-014_f__Clostridia_UCG-014_g__Clostridia_UCG-014	p__Firmicutes	c__Clostridia	o__Clostridia_UCG-014	f__Clostridia_UCG-014	g__Clostridia_UCG-014	NA
132333	257.004757025185	-11.0814194975176	2.01381680692418	-5.50269491217671	3.74029351780269e-08	1.71315450589658e-07	o__Micrococcales_f__Micrococcaceae_NA	p__Actinobacteriota	c__Actinobacteria	o__Micrococcales	f__Micrococcaceae	NA	NA
183748	877.309804635929	-29.9826993014093	2.10469354816801	-14.2456365334075	4.77180108909158e-46	2.2587953834902e-44	o__Christensenellales_f__Christensenellaceae_g__Christensenellaceae_R-7_group	p__Firmicutes	c__Clostridia	o__Christensenellales	f__Christensenellaceae	g__Christensenellaceae_R-7_group	NA
194420	168.878480451339	-10.4701284249725	2.00663101046833	-5.21776468635796	1.8109532916836e-07	6.46701573131862e-07	o__Lachnospirales_f__Lachnospiraceae_NA	p__Firmicutes	c__Clostridia	o__Lachnospirales	f__Lachnospiraceae	NA	NA
515953	2055.05937931849	-30	2.12712471377736	-14.1035454130594	3.61159420743175e-45	7.2205522147121e-44	o__Oscillospirales_f__Ruminococcaceae_g__Subdoligranulum	p__Firmicutes	c__Clostridia	o__Oscillospirales	f__Ruminococcaceae	g__Subdoligranulum	s__uncultured_Faecalibacterium
318470	3255.77212922883	-30	2.14798054280884	-13.966606960401	2.49220064595377e-44	3.46504445140476e-43	o__Lachnospirales_f__Lachnospiraceae_NA	p__Firmicutes	c__Clostridia	o__Lachnospirales	f__Lachnospiraceae	NA	NA
3566949	1478.11293880093	-29.7467918319077	2.11630690245841	-14.0559914997925	7.07835540317643e-45	1.19676638575927e-43	o__Campylobacterales_f__Campylobacteraceae_g__Campylobacter	p__Campilobacterota	c__Campylobacteria	o__Campylobacterales	f__Campylobacteraceae	g__Campylobacter	NA
185787	1281.83070202024	-30	2.10436286121527	-14.2560964902579	4.10798828670992e-46	2.21048688733053e-44	o__Oscillospirales_f__Oscillospiraceae_g__NK4A214_group	p__Firmicutes	c__Clostridia	o__Oscillospirales	f__Oscillospiraceae	g__NK4A214_group	s__metagenome
266210	1756.82701279215	-30	2.12006616120779	-14.1505017857128	1.85429418825257e-45	4.45518577335419e-44	o__Veillonellales-Selenomonadales_f__Veillonellaceae_g__Megasphaera	p__Firmicutes	c__Negativicutes	o__Veillonellales-Selenomonadales	f__Veillonellaceae	g__Megasphaera	NA
187492	1161.66225756241	-30	2.11074632951587	-14.2129821952034	7.61138565158833e-46	2.67276734611544e-44	o__Christensenellales_f__Christensenellaceae_g__Christensenellaceae_R-7_group	p__Firmicutes	c__Clostridia	o__Christensenellales	f__Christensenellaceae	g__Christensenellaceae_R-7_group	NA
511475	120.102496487712	-9.93301113579681	1.95676209765257	-5.07624874158844	3.84959271800618e-07	1.25974127295328e-06	o__Lactobacillales_f__Streptococcaceae_g__Streptococcus	p__Firmicutes	c__Bacilli	o__Lactobacillales	f__Streptococcaceae	g__Streptococcus	NA
4432463	1550.95918536427	-29.5559389594793	2.12046515156578	-13.9384223964515	3.70029095056678e-44	4.91994995805942e-43	o__Coriobacteriales_f__Atopobiaceae_g__Olsenella	p__Actinobacteriota	c__Coriobacteriia	o__Coriobacteriales	f__Atopobiaceae	g__Olsenella	NA
568118	1821.87431445894	-7.24060113360091	2.16992141581201	-3.33680338874917	0.00084747876593517	0.00127751477154454	o__Bacteroidales_f__Prevotellaceae_g__Prevotella	p__Bacteroidota	c__Bacteroidia	o__Bacteroidales	f__Prevotellaceae	g__Prevotella	s__uncultured_Wautersiella
112931	1372.2657316177	-30	2.10993121325487	-14.2184730059141	7.03717528159203e-46	2.62849038432555e-44	o__Clostridia_UCG-014_f__Clostridia_UCG-014_g__Clostridia_UCG-014	p__Firmicutes	c__Clostridia	o__Clostridia_UCG-014	f__Clostridia_UCG-014	g__Clostridia_UCG-014	s__uncultured_Lactococcus
182243	1686.46204597588	-30	2.12773571762794	-14.0994954173373	3.82494758973955e-45	7.59168945528742e-44	o__Oscillospirales_f__[Eubacterium]_coprostanoligenes_group_g__[Eubacterium]_coprostanoligenes_group	p__Firmicutes	c__Clostridia	o__Oscillospirales	f__[Eubacterium]_coprostanoligenes_group	g__[Eubacterium]_coprostanoligenes_group	s__human_gut
4465124	1181.23236188192	-30	2.10152131470408	-14.2753726979088	3.11617384670207e-46	2.21048688733053e-44	o__Oscillospirales_f__Oscillospiraceae_g__UCG-005	p__Firmicutes	c__Clostridia	o__Oscillospirales	f__Oscillospiraceae	g__UCG-005	s__wallaby_gut
4424111	1110.60464896443	-30	2.1022793766918	-14.2702251340204	3.35493790134369e-46	2.21048688733053e-44	o__Lachnospirales_f__Lachnospiraceae_g__Sellimonas	p__Firmicutes	c__Clostridia	o__Lachnospirales	f__Lachnospiraceae	g__Sellimonas	s__uncultured_bacterium
54730	1728.69012000742	-30	2.12339897099759	-14.1282916728107	2.54237120696835e-45	5.80296227990525e-44	o__Erysipelotrichales_f__Erysipelotrichaceae_g__Solobacterium	p__Firmicutes	c__Bacilli	o__Erysipelotrichales	f__Erysipelotrichaceae	g__Solobacterium	s__metagenome
297278	2276.34913651107	-30	2.13311263716308	-14.0639549348404	6.32503209925649e-45	1.11052967435023e-43	o__Oscillospirales_f__Oscillospiraceae_g__UCG-005	p__Firmicutes	c__Clostridia	o__Oscillospirales	f__Oscillospiraceae	g__UCG-005	s__wallaby_gut
185192	223.884860695688	-10.879809912615	2.01954118180399	-5.38726816300739	7.15366609305866e-08	2.99143380593705e-07	o__Lachnospirales_f__Lachnospiraceae_NA	p__Firmicutes	c__Clostridia	o__Lachnospirales	f__Lachnospiraceae	NA	NA
349052	1247.79656649391	-30	2.10648437619678	-14.2417386708391	5.0455909318096e-46	2.2587953834902e-44	o__Oscillospirales_f__Oscillospiraceae_g__UCG-005	p__Firmicutes	c__Clostridia	o__Oscillospirales	f__Oscillospiraceae	g__UCG-005	NA
189816	327.763201746347	-11.43263149603	2.04187919320685	-5.59907340946779	2.15500534272799e-08	1.07124494260108e-07	o__Lachnospirales_f__Lachnospiraceae_g__Dorea	p__Firmicutes	c__Clostridia	o__Lachnospirales	f__Lachnospiraceae	g__Dorea	s__Dorea_formicigenerans
547854	2119.84063386756	-30	2.13111025175874	-14.0771693886986	5.24696815390139e-45	9.71043633347021e-44	o__Bacteroidales_f__Prevotellaceae_g__Prevotella	p__Bacteroidota	c__Bacteroidia	o__Bacteroidales	f__Prevotellaceae	g__Prevotella	NA
532569	7.73211535376526	3.80082874201179	1.421188852789	2.67440089651202	0.00748628991835779	0.00980160042370076	o__Pseudomonadales_f__Moraxellaceae_g__Acinetobacter	p__Proteobacteria	c__Gammaproteobacteria	o__Pseudomonadales	f__Moraxellaceae	g__Acinetobacter	NA
198209	142.237611331474	-9.85149529638711	1.95684091969332	-5.03438741353133	4.79379317362565e-07	1.51392682899359e-06	o__Peptostreptococcales-Tissierellales_f__Peptostreptococcaceae_NA	p__Firmicutes	c__Clostridia	o__Peptostreptococcales-Tissierellales	f__Peptostreptococcaceae	NA	NA
338177	263.726814323685	-11.1136982122508	2.0231259401625	-5.49332989688133	3.9442500648098e-08	1.77978598476343e-07	o__Lachnospirales_f__Lachnospiraceae_NA	p__Firmicutes	c__Clostridia	o__Lachnospirales	f__Lachnospiraceae	NA	NA
329313	676.747652994651	-12.4910389506524	2.06247373992678	-6.05633841965706	1.39254880948991e-09	1.02257136439487e-08	o__Lachnospirales_f__Lachnospiraceae_NA	p__Firmicutes	c__Clostridia	o__Lachnospirales	f__Lachnospiraceae	NA	NA
367215	1320.76577878235	-30	2.11422951389965	-14.1895663657943	1.0631409163924e-45	3.23549218888754e-44	o__Erysipelotrichales_f__Erysipelotrichaceae_g__Holdemania	p__Firmicutes	c__Bacilli	o__Erysipelotrichales	f__Erysipelotrichaceae	g__Holdemania	s__Holdemania_filiformis
355102	1539.57094447096	-30	2.11561588152064	-14.1802679125461	1.21382265857202e-45	3.39251047125385e-44	o__Lachnospirales_f__Lachnospiraceae_NA	p__Firmicutes	c__Clostridia	o__Lachnospirales	f__Lachnospiraceae	NA	NA
4322275	2846.56365742094	-30	2.14025535966154	-14.017018980737	1.22659677658524e-44	1.96470676670582e-43	o__Clostridia_UCG-014_f__Clostridia_UCG-014_g__Clostridia_UCG-014	p__Firmicutes	c__Clostridia	o__Clostridia_UCG-014	f__Clostridia_UCG-014	g__Clostridia_UCG-014	NA
174611	1102.57655565294	-30	2.09406545264195	-14.3261997671328	1.50113074560536e-46	2.21048688733053e-44	o__Oscillospirales_f__Ruminococcaceae_g__Faecalibacterium	p__Firmicutes	c__Clostridia	o__Oscillospirales	f__Ruminococcaceae	g__Faecalibacterium	NA
291648	1707.29666628636	-29.6139794171911	2.12212750865841	-13.9548539361392	2.93903223480365e-44	4.0250046455636e-43	o__Oscillospirales_f__Ruminococcaceae_g__Faecalibacterium	p__Firmicutes	c__Clostridia	o__Oscillospirales	f__Ruminococcaceae	g__Faecalibacterium	NA
1148151	1070.45836168335	-30	2.10986504079843	-14.218918944999	6.9924788327813e-46	2.62849038432555e-44	o__Campylobacterales_f__Campylobacteraceae_g__Campylobacter	p__Campilobacterota	c__Campylobacteria	o__Campylobacterales	f__Campylobacteraceae	g__Campylobacter	NA
177600	356.858315898945	-11.5582188742868	2.04085788879486	-5.66341191013157	1.48392365626166e-08	7.83134276397048e-08	o__Christensenellales_f__Christensenellaceae_g__Christensenellaceae_R-7_group	p__Firmicutes	c__Clostridia	o__Christensenellales	f__Christensenellaceae	g__Christensenellaceae_R-7_group	NA
182186	1119.91460331521	-30	2.10223870118127	-14.2705012438134	3.34168079010937e-46	2.21048688733053e-44	o__Monoglobales_f__Monoglobaceae_g__Monoglobus	p__Firmicutes	c__Clostridia	o__Monoglobales	f__Monoglobaceae	g__Monoglobus	NA
359111	564.157103397422	-12.2254504123973	2.05652577542735	-5.94471052027386	2.769458363922e-09	1.84563174179619e-08	o__Lachnospirales_f__Lachnospiraceae_NA	p__Firmicutes	c__Clostridia	o__Lachnospirales	f__Lachnospiraceae	NA	NA
191050	927.527276394418	-30	2.11515294718098	-14.1833714862006	1.16130405843547e-45	3.38384235750506e-44	o__Lachnospirales_f__Lachnospiraceae_NA	p__Firmicutes	c__Clostridia	o__Lachnospirales	f__Lachnospiraceae	NA	NA
36226	1615.24344753394	-30	2.12429460358211	-14.1223349856523	2.76669880471235e-45	6.01427621119614e-44	o__Peptostreptococcales-Tissierellales_f__Anaerovoracaceae_g__Family_XIII_AD3011_group	p__Firmicutes	c__Clostridia	o__Peptostreptococcales-Tissierellales	f__Anaerovoracaceae	g__Family_XIII_AD3011_group	NA
186610	231.510619805064	-10.9309649356194	2.0098941095566	-5.43857752686825	5.3707639013236e-08	2.30211616991007e-07	o__Christensenellales_f__Christensenellaceae_g__Christensenellaceae_R-7_group	p__Firmicutes	c__Clostridia	o__Christensenellales	f__Christensenellaceae	g__Christensenellaceae_R-7_group	NA
708190	1168.03356401447	-29.9169185243154	2.11783473677711	-14.1261818048383	2.61967871661032e-45	5.88139344655382e-44	o__Oscillospirales_f__Oscillospiraceae_NA	p__Firmicutes	c__Clostridia	o__Oscillospirales	f__Oscillospiraceae	NA	NA
45365	1747.26768828194	-30	2.11867117433546	-14.1598188352234	1.62412304550504e-45	4.0076333528273e-44	o__Oscillospirales_f__Oscillospiraceae_g__UCG-005	p__Firmicutes	c__Clostridia	o__Oscillospirales	f__Oscillospiraceae	g__UCG-005	NA
552621	1282.46271282303	-30	2.11795887554338	-14.1645809776657	1.51769480450078e-45	3.77906006320694e-44	o__Erysipelotrichales_f__Erysipelotrichaceae_g__[Anaerorhabdus]_furcosa_group	p__Firmicutes	c__Bacilli	o__Erysipelotrichales	f__Erysipelotrichaceae	g__[Anaerorhabdus]_furcosa_group	s__uncultured_Erysipelotrichaceae
516126	1490.34566975119	-30	2.11448116353757	-14.1878776303731	1.08905082955579e-45	3.24229371973184e-44	o__Oscillospirales_f__Oscillospiraceae_g__UCG-005	p__Firmicutes	c__Clostridia	o__Oscillospirales	f__Oscillospiraceae	g__UCG-005	s__wallaby_gut
372348	1035.10340333308	-30	2.09869368239825	-14.2946063313623	2.36439015749604e-46	2.21048688733053e-44	o__Oscillospirales_NA_NA	p__Firmicutes	c__Clostridia	o__Oscillospirales	NA	NA	NA
4478125	140.692692225275	-10.1875665724628	2.00245179615104	-5.08754647280127	3.62725519374031e-07	1.1969942139343e-06	o__Oscillospirales_f__Ruminococcaceae_g__Faecalibacterium	p__Firmicutes	c__Clostridia	o__Oscillospirales	f__Ruminococcaceae	g__Faecalibacterium	NA
712142	1532.77175544635	-30	2.11465019163816	-14.1867435657336	1.10680225406527e-45	3.25971115471481e-44	o__Oscillospirales_f__[Eubacterium]_coprostanoligenes_group_g__[Eubacterium]_coprostanoligenes_group	p__Firmicutes	c__Clostridia	o__Oscillospirales	f__[Eubacterium]_coprostanoligenes_group	g__[Eubacterium]_coprostanoligenes_group	s__Eubacterium_coprostanoligenes
308786	2647.92291032107	-30	2.13933164561797	-14.0230712061169	1.12632893542662e-44	1.83631842507947e-43	o__Oscillospirales_f__Ruminococcaceae_NA	p__Firmicutes	c__Clostridia	o__Oscillospirales	f__Ruminococcaceae	NA	NA
302632	1159.32361267255	-30	2.10423590540381	-14.2569566097404	4.05767996233897e-46	2.21048688733053e-44	o__Monoglobales_f__Monoglobaceae_g__Monoglobus	p__Firmicutes	c__Clostridia	o__Monoglobales	f__Monoglobaceae	g__Monoglobus	NA
359563	306.207820605467	-11.336599146777	2.03986501115257	-5.55752419145207	2.73628069840621e-08	1.30797082599208e-07	o__Oscillospirales_f__Oscillospiraceae_NA	p__Firmicutes	c__Clostridia	o__Oscillospirales	f__Oscillospiraceae	NA	NA
20534	2876.95557704512	-29.8612402102131	2.13627073895044	-13.9782096275326	2.11748022710447e-44	3.08498847980806e-43	o__Bacteroidales_f__Prevotellaceae_g__Alloprevotella	p__Bacteroidota	c__Bacteroidia	o__Bacteroidales	f__Prevotellaceae	g__Alloprevotella	s__Alloprevotella_rava
313089	1197.02225938339	-30	2.11131536435973	-14.2091515585109	8.03936114064122e-46	2.68534270295321e-44	NA_NA_NA	p__Firmicutes	c__Clostridia	NA	NA	NA	NA
1103978	1333.31913181528	-30	2.10601546323535	-14.2449096522362	4.82171163695336e-46	2.2587953834902e-44	o__Lachnospirales_f__Lachnospiraceae_NA	p__Firmicutes	c__Clostridia	o__Lachnospirales	f__Lachnospiraceae	NA	NA
185763	247.358767552205	-11.0264073332511	2.00744288291802	-5.49276267189389	3.95694384075773e-08	1.78257716773609e-07	o__Oscillospirales_f__Ruminococcaceae_g__Faecalibacterium	p__Firmicutes	c__Clostridia	o__Oscillospirales	f__Ruminococcaceae	g__Faecalibacterium	NA
42458	1176.80527838174	-30	2.10673954028426	-14.2400137398817	5.17168868436345e-46	2.2587953834902e-44	o__Oscillospirales_f__Ruminococcaceae_NA	p__Firmicutes	c__Clostridia	o__Oscillospirales	f__Ruminococcaceae	NA	NA
343719	2923.62040120798	-30	2.14037320804602	-14.0162472073678	1.24000531378125e-44	1.97463636886445e-43	o__Oscillospirales_f__Oscillospiraceae_g__NK4A214_group	p__Firmicutes	c__Clostridia	o__Oscillospirales	f__Oscillospiraceae	g__NK4A214_group	s__unidentified_rumen
335312	872.966188008606	-12.859879876374	2.06628338710063	-6.22367675056358	4.85637138758082e-10	4.16978095002629e-09	o__Lachnospirales_f__Lachnospiraceae_g__Marvinbryantia	p__Firmicutes	c__Clostridia	o__Lachnospirales	f__Lachnospiraceae	g__Marvinbryantia	s__uncultured_Clostridium
317135	276.874837868818	-11.1840429924391	2.04110351464479	-5.47940999179819	4.26746468832118e-08	1.90989963746923e-07	o__Monoglobales_f__Monoglobaceae_g__Monoglobus	p__Firmicutes	c__Clostridia	o__Monoglobales	f__Monoglobaceae	g__Monoglobus	NA
195211	182.53264071605	-10.5713271922249	2.01842705290103	-5.23740859350404	1.62846906414981e-07	5.89996926813005e-07	o__Christensenellales_f__Christensenellaceae_g__Christensenellaceae_R-7_group	p__Firmicutes	c__Clostridia	o__Christensenellales	f__Christensenellaceae	g__Christensenellaceae_R-7_group	NA
4441081	2325.15437089636	-30	2.13391152351944	-14.0586897204254	6.81360765229812e-45	1.17374033708456e-43	o__Coriobacteriales_f__Atopobiaceae_g__Olsenella	p__Actinobacteriota	c__Coriobacteriia	o__Coriobacteriales	f__Atopobiaceae	g__Olsenella	s__metagenome
192221	267.537829450853	-11.1380163731013	2.02478520448091	-5.50083848323891	3.77989354926228e-08	1.72265032136928e-07	o__Lachnospirales_f__Lachnospiraceae_NA	p__Firmicutes	c__Clostridia	o__Lachnospirales	f__Lachnospiraceae	NA	NA
24271	1923.99621791573	-30	2.12857276998041	-14.0939508496466	4.13751125689818e-45	8.09474523760294e-44	o__Lactobacillales_f__Lactobacillaceae_g__Lactobacillus	p__Firmicutes	c__Bacilli	o__Lactobacillales	f__Lactobacillaceae	g__Lactobacillus	NA
291982	1313.84809438662	-30	2.11779345349883	-14.1656873810978	1.4939788155759e-45	3.77906006320694e-44	o__Oscillospirales_f__Oscillospiraceae_NA	p__Firmicutes	c__Clostridia	o__Oscillospirales	f__Oscillospiraceae	NA	NA
289754	1306.14080263512	-30	2.11645706632473	-14.1746319721456	1.31530888627631e-45	3.49770003836001e-44	o__Oscillospirales_f__Oscillospiraceae_g__UCG-005	p__Firmicutes	c__Clostridia	o__Oscillospirales	f__Oscillospiraceae	g__UCG-005	NA
2883968	2274.99835042059	-30	2.13176919590476	-14.0728180412924	5.58007218131121e-45	1.0257595774907e-43	o__Clostridia_UCG-014_f__Clostridia_UCG-014_g__Clostridia_UCG-014	p__Firmicutes	c__Clostridia	o__Clostridia_UCG-014	f__Clostridia_UCG-014	g__Clostridia_UCG-014	s__uncultured_Lactococcus
307571	1622.61531736659	-6.46457431272633	2.19665696410379	-2.94291481026205	0.00325137875495869	0.00448641128958784	o__Bacteroidales_f__Prevotellaceae_g__Prevotella	p__Bacteroidota	c__Bacteroidia	o__Bacteroidales	f__Prevotellaceae	g__Prevotella	s__uncultured_Wautersiella
4301511	1424.98701284734	-30	2.11231107062605	-14.2024536145183	8.84600745762929e-46	2.8774367068285e-44	o__Christensenellales_f__Christensenellaceae_g__Christensenellaceae_R-7_group	p__Firmicutes	c__Clostridia	o__Christensenellales	f__Christensenellaceae	g__Christensenellaceae_R-7_group	s__uncultured_prokaryote
1111582	896.672721704634	-6.38803411259436	2.06603402762885	-3.09193073645829	0.001988592432684	0.00282986402981133	o__Lactobacillales_f__Enterococcaceae_g__Enterococcus	p__Firmicutes	c__Bacilli	o__Lactobacillales	f__Enterococcaceae	g__Enterococcus	NA
798164	1533.32484265858	-30	2.12393778927785	-14.1247074897613	2.67508295507947e-45	5.90891307577635e-44	o__Christensenellales_f__Christensenellaceae_g__Christensenellaceae_R-7_group	p__Firmicutes	c__Clostridia	o__Christensenellales	f__Christensenellaceae	g__Christensenellaceae_R-7_group	s__uncultured_prokaryote
526583	1373.19315096825	-30	2.11978343147531	-14.1523891330356	1.80518552687494e-45	4.37557801602696e-44	o__Peptostreptococcales-Tissierellales_f__Peptostreptococcaceae_g__Tepidibacter	p__Firmicutes	c__Clostridia	o__Peptostreptococcales-Tissierellales	f__Peptostreptococcaceae	g__Tepidibacter	s__uncultured_Gram-positive
188044	907.982594898911	-30	2.10307118481396	-14.2648523819006	3.62357884884145e-46	2.21048688733053e-44	o__Oscillospirales_f__Ruminococcaceae_g__Subdoligranulum	p__Firmicutes	c__Clostridia	o__Oscillospirales	f__Ruminococcaceae	g__Subdoligranulum	s__metagenome
179423	897.247217785078	-30	2.1010367660169	-14.278664935918	2.97241331274125e-46	2.21048688733053e-44	o__Peptostreptococcales-Tissierellales_f__Peptostreptococcaceae_g__Tepidibacter	p__Firmicutes	c__Clostridia	o__Peptostreptococcales-Tissierellales	f__Peptostreptococcaceae	g__Tepidibacter	s__uncultured_Gram-positive
210262	1834.37906118375	-30	2.12389785569393	-14.1249730628869	2.66501742272676e-45	5.90891307577635e-44	o__Clostridia_UCG-014_f__Clostridia_UCG-014_g__Clostridia_UCG-014	p__Firmicutes	c__Clostridia	o__Clostridia_UCG-014	f__Clostridia_UCG-014	g__Clostridia_UCG-014	s__uncultured_Escherichia
1139021	206.084390408016	-10.7515657388483	2.0300732343962	-5.29614673829542	1.18271809226937e-07	4.55620935967063e-07	o__Christensenellales_f__Christensenellaceae_g__Christensenellaceae_R-7_group	p__Firmicutes	c__Clostridia	o__Christensenellales	f__Christensenellaceae	g__Christensenellaceae_R-7_group	NA
292041	3041.8145426612	-30	2.14180778063215	-14.006859192166	1.4152691158562e-44	2.16559894320119e-43	o__Bacteroidales_f__Prevotellaceae_g__Prevotella	p__Bacteroidota	c__Bacteroidia	o__Bacteroidales	f__Prevotellaceae	g__Prevotella	s__Trichuris_trichiura
191075	274.031634822597	-11.1730581103821	2.01998447232169	-5.53125940494989	3.17939731071014e-08	1.48606983515957e-07	o__Oscillospirales_f__Oscillospiraceae_g__NK4A214_group	p__Firmicutes	c__Clostridia	o__Oscillospirales	f__Oscillospiraceae	g__NK4A214_group	s__metagenome
179608	163.764085631394	-10.4109957195874	2.01878951944033	-5.1570486270771	2.50872668868991e-07	8.64327345952409e-07	o__Christensenellales_f__Christensenellaceae_g__Christensenellaceae_R-7_group	p__Firmicutes	c__Clostridia	o__Christensenellales	f__Christensenellaceae	g__Christensenellaceae_R-7_group	NA
870421	2135.78775450602	-30	2.12685873057449	-14.1053091908444	3.52242045795247e-45	7.09405120171456e-44	o__Oscillospirales_f__Oscillospiraceae_g__UCG-005	p__Firmicutes	c__Clostridia	o__Oscillospirales	f__Oscillospiraceae	g__UCG-005	s__uncultured_Sporobacter
314613	1292.41616048062	-30	2.11271286151615	-14.199752624439	9.19363701404266e-46	2.89441054959343e-44	o__Bacteroidales_f__Prevotellaceae_g__Prevotella	p__Bacteroidota	c__Bacteroidia	o__Bacteroidales	f__Prevotellaceae	g__Prevotella	NA
191990	153.092952200561	-10.3062592490733	2.09658775993591	-4.915729952267	8.84522566342235e-07	2.58284361323175e-06	o__Oscillospirales_f__Ruminococcaceae_g__Faecalibacterium	p__Firmicutes	c__Clostridia	o__Oscillospirales	f__Ruminococcaceae	g__Faecalibacterium	s__unidentified
132985	182.194584269706	-10.571128038701	2.00210848948325	-5.27999760963475	1.29185571867019e-07	4.9008210712433e-07	o__Micrococcales_f__Micrococcaceae_NA	p__Actinobacteriota	c__Actinobacteria	o__Micrococcales	f__Micrococcaceae	NA	NA
148722	2577.41328442471	-30	2.14119601206587	-14.0108611406647	1.33772997796095e-44	2.07008045742093e-43	o__Clostridia_UCG-014_f__Clostridia_UCG-014_g__Clostridia_UCG-014	p__Firmicutes	c__Clostridia	o__Clostridia_UCG-014	f__Clostridia_UCG-014	g__Clostridia_UCG-014	s__uncultured_Acetivibrio
52624	1467.76721007233	-30	2.11240910570771	-14.2017944909157	8.92961373057403e-46	2.8774367068285e-44	o__Lachnospirales_f__Lachnospiraceae_NA	p__Firmicutes	c__Clostridia	o__Lachnospirales	f__Lachnospiraceae	NA	NA
1102370	930.332511033787	-30	2.0945945762223	-14.3225807707888	1.5813972815725e-46	2.21048688733053e-44	o__Oscillospirales_f__Oscillospiraceae_g__UCG-005	p__Firmicutes	c__Clostridia	o__Oscillospirales	f__Oscillospiraceae	g__UCG-005	s__human_gut
188348	1082.58905596351	-30	2.10341473638643	-14.2625224978401	3.74662968000211e-46	2.21048688733053e-44	o__Oscillospirales_f__Ruminococcaceae_g__Negativibacillus	p__Firmicutes	c__Clostridia	o__Oscillospirales	f__Ruminococcaceae	g__Negativibacillus	s__Ruminococcus_sp.
739387	4042.62403861649	-30	2.16343807402575	-13.8668170631645	1.00644730947847e-43	1.24735709532196e-42	o__Lachnospirales_f__Lachnospiraceae_NA	p__Firmicutes	c__Clostridia	o__Lachnospirales	f__Lachnospiraceae	NA	NA
661266	1371.63949505606	-29.6770146175444	2.12121592382736	-13.9905675250624	1.77985925485649e-44	2.64947527122388e-43	o__Lachnospirales_f__Lachnospiraceae_NA	p__Firmicutes	c__Clostridia	o__Lachnospirales	f__Lachnospiraceae	NA	NA
359954	524.060841932041	-12.1199743494118	2.04712613599396	-5.92048244429599	3.20998561312921e-09	2.10839109459106e-08	o__Veillonellales-Selenomonadales_f__Veillonellaceae_g__Veillonella	p__Firmicutes	c__Negativicutes	o__Veillonellales-Selenomonadales	f__Veillonellaceae	g__Veillonella	s__Veillonella_criceti
190851	1190.49685065933	-30	2.10625443132528	-14.2432934757667	4.93455417415454e-46	2.2587953834902e-44	o__Oscillospirales_f__Ruminococcaceae_g__Ruminococcus	p__Firmicutes	c__Clostridia	o__Oscillospirales	f__Ruminococcaceae	g__Ruminococcus	s__Bacteroidetes_bacterium
3014078	128.063155793673	-10.0618415157678	1.9922301628666	-5.05054170111046	4.40558917469005e-07	1.41457936480603e-06	o__Lachnospirales_f__Lachnospiraceae_NA	p__Firmicutes	c__Clostridia	o__Lachnospirales	f__Lachnospiraceae	NA	NA
15728	488.264572522125	-12.0158179845953	2.05271064688219	-5.8536345601587	4.8094478892145e-09	2.98709246452574e-08	o__Erysipelotrichales_f__Erysipelotrichaceae_g__Holdemania	p__Firmicutes	c__Bacilli	o__Erysipelotrichales	f__Erysipelotrichaceae	g__Holdemania	s__Holdemania_filiformis
918313	1104.22588381656	-30	2.08662837519675	-14.3772606356756	7.18839450953901e-47	2.21048688733053e-44	o__Clostridia_UCG-014_f__Clostridia_UCG-014_g__Clostridia_UCG-014	p__Firmicutes	c__Clostridia	o__Clostridia_UCG-014	f__Clostridia_UCG-014	g__Clostridia_UCG-014	s__uncultured_Escherichia
804526	824.062377984084	-29.9055589160502	2.19616224988624	-13.6171901313754	3.16512944797763e-42	3.0633532007105e-41	o__Lachnospirales_f__Lachnospiraceae_g__Coprococcus	p__Firmicutes	c__Clostridia	o__Lachnospirales	f__Lachnospiraceae	g__Coprococcus	s__uncultured_Coprococcus
361297	403.436773336557	-11.7365674308638	2.05479547668362	-5.71179349187893	1.11791695472607e-08	6.05133308101723e-08	o__Lachnospirales_f__Lachnospiraceae_NA	p__Firmicutes	c__Clostridia	o__Lachnospirales	f__Lachnospiraceae	NA	NA
46566	2770.82171925259	-30	2.14646361292285	-13.9764773180333	2.16964290481819e-44	3.10066400234229e-43	o__Bacteroidales_f__Prevotellaceae_g__Prevotella	p__Bacteroidota	c__Bacteroidia	o__Bacteroidales	f__Prevotellaceae	g__Prevotella	NA
362078	880.908741231623	-12.8725774424665	2.06898455956103	-6.22168850075792	4.9183277941482e-10	4.20978119630373e-09	o__Oscillospirales_f__Oscillospiraceae_g__UCG-002	p__Firmicutes	c__Clostridia	o__Oscillospirales	f__Oscillospiraceae	g__UCG-002	NA
308386	1130.17479291177	-30	2.09945933088463	-14.2893932540999	2.54819864084898e-46	2.21048688733053e-44	o__Clostridia_UCG-014_f__Clostridia_UCG-014_g__Clostridia_UCG-014	p__Firmicutes	c__Clostridia	o__Clostridia_UCG-014	f__Clostridia_UCG-014	g__Clostridia_UCG-014	s__uncultured_Escherichia
509788	1297.9187266551	-30	2.11777648657411	-14.1658008718996	1.49156706919676e-45	3.77906006320694e-44	o__Oscillospirales_NA_NA	p__Firmicutes	c__Clostridia	o__Oscillospirales	NA	NA	NA
303866	212.486904174749	-10.7942936872327	2.02294809631381	-5.33592221515816	9.50601500493586e-08	3.80657530680107e-07	o__Lachnospirales_f__Lachnospiraceae_g__Marvinbryantia	p__Firmicutes	c__Clostridia	o__Lachnospirales	f__Lachnospiraceae	g__Marvinbryantia	s__uncultured_Clostridium
366781	1531.2847820191	-30	2.11694150861242	-14.1713882400387	1.37750187519482e-45	3.62786311169096e-44	o__Veillonellales-Selenomonadales_f__Veillonellaceae_g__Dialister	p__Firmicutes	c__Negativicutes	o__Veillonellales-Selenomonadales	f__Veillonellaceae	g__Dialister	NA
20439	1043.98661916385	-30	2.10678698842743	-14.2396930324659	5.19547678568391e-46	2.2587953834902e-44	o__Lachnospirales_f__Lachnospiraceae_NA	p__Firmicutes	c__Clostridia	o__Lachnospirales	f__Lachnospiraceae	NA	NA
4400427	1528.01308935121	-28.5248787309407	2.11252034199705	-13.5027711515312	1.50602942823837e-41	1.40785481363307e-40	o__Lachnospirales_f__Lachnospiraceae_NA	p__Firmicutes	c__Clostridia	o__Lachnospirales	f__Lachnospiraceae	NA	NA
842598	1002.75607520543	-29.9590439275671	2.10753109620019	-14.215232212508	7.37065433607546e-46	2.65634502980404e-44	o__Methanomicrobiales_f__Methanomicrobiaceae_g__Methanomicrobium	p__Halobacterota	c__Methanomicrobia	o__Methanomicrobiales	f__Methanomicrobiaceae	g__Methanomicrobium	s__uncultured_Methanolacinia
227565	929.116271984947	-12.9486243451851	2.07705656444266	-6.23412215480979	4.5431847464946e-10	3.9254836027283e-09	o__Oscillospirales_NA_NA	p__Firmicutes	c__Clostridia	o__Oscillospirales	NA	NA	NA
195444	170.429968330508	-10.472961794725	2.00407614048542	-5.22583028815875	1.73375330187744e-07	6.23195576619725e-07	o__Lachnospirales_f__Lachnospiraceae_g__Dorea	p__Firmicutes	c__Clostridia	o__Lachnospirales	f__Lachnospiraceae	g__Dorea	NA
424038	829.280679809361	-29.9186782017385	2.10978296636155	-14.1809269857435	1.20247571102641e-45	3.39251047125385e-44	o__Peptostreptococcales-Tissierellales_f__Peptostreptococcales-Tissierellales_g__Anaerococcus	p__Firmicutes	c__Clostridia	o__Peptostreptococcales-Tissierellales	f__Peptostreptococcales-Tissierellales	g__Anaerococcus	NA
798581	279.015470115818	-11.1939296950209	2.04854955386067	-5.4643197055814	4.6468539495993e-08	2.04625931960651e-07	o__Oscillospirales_NA_NA	p__Firmicutes	c__Clostridia	o__Oscillospirales	NA	NA	NA
358749	258.892050216215	-11.08414929819	2.11991309259628	-5.22858665145331	1.70810773816436e-07	6.15593038793706e-07	o__Lachnospirales_f__Lachnospiraceae_NA	p__Firmicutes	c__Clostridia	o__Lachnospirales	f__Lachnospiraceae	NA	NA
97263	1456.18462740558	-30	2.12883096693364	-14.0922414536331	4.23890611916446e-45	8.23430061020671e-44	o__Oscillospirales_f__[Eubacterium]_coprostanoligenes_group_g__[Eubacterium]_coprostanoligenes_group	p__Firmicutes	c__Clostridia	o__Oscillospirales	f__[Eubacterium]_coprostanoligenes_group	g__[Eubacterium]_coprostanoligenes_group	NA
4364405	618.277568917114	-12.3607271055032	2.05192427334051	-6.02396846028828	1.70191545094202e-09	1.21394438024224e-08	o__Oscillospirales_f__Oscillospiraceae_g__UCG-002	p__Firmicutes	c__Clostridia	o__Oscillospirales	f__Oscillospiraceae	g__UCG-002	NA
333178	852.660882094708	-29.9387961613925	2.20127416572824	-13.6006666627498	3.96799944190525e-42	3.82688396879524e-41	o__Lactobacillales_f__Lactobacillaceae_g__Lactobacillus	p__Firmicutes	c__Bacilli	o__Lactobacillales	f__Lactobacillaceae	g__Lactobacillus	NA
513552	1207.76962157392	-28.9537595749975	2.11282122301165	-13.7038379109645	9.62967147736656e-43	9.80508185000261e-42	o__Veillonellales-Selenomonadales_f__Selenomonadaceae_g__Anaerovibrio	p__Firmicutes	c__Negativicutes	o__Veillonellales-Selenomonadales	f__Selenomonadaceae	g__Anaerovibrio	NA
885437	1040.08016148842	-30	2.09600582855033	-14.3129372978648	1.81674937987638e-46	2.21048688733053e-44	o__Oscillospirales_f__Ruminococcaceae_g__Subdoligranulum	p__Firmicutes	c__Clostridia	o__Oscillospirales	f__Ruminococcaceae	g__Subdoligranulum	NA
22466	4198.97233794892	-30	2.15073860066301	-13.94869650396	3.20407801925319e-44	4.34453945283886e-43	o__Bacteroidales_f__Prevotellaceae_g__Prevotellaceae_NK3B31_group	p__Bacteroidota	c__Bacteroidia	o__Bacteroidales	f__Prevotellaceae	g__Prevotellaceae_NK3B31_group	NA
293655	299.197412132576	-11.2998227664824	2.03256824854547	-5.55938172042625	2.70731995742094e-08	1.29644867805693e-07	o__Oscillospirales_f__Oscillospiraceae_g__UCG-005	p__Firmicutes	c__Clostridia	o__Oscillospirales	f__Oscillospiraceae	g__UCG-005	NA
4466275	899.971976699963	-29.9999069742629	2.09116055033391	-14.3460562937038	1.12770099199135e-46	2.21048688733053e-44	o__Oscillospirales_f__Ruminococcaceae_g__Paludicola	p__Firmicutes	c__Clostridia	o__Oscillospirales	f__Ruminococcaceae	g__Paludicola	NA
940433	1052.1119552024	-30	2.10045708470934	-14.28260554257	2.80899430688469e-46	2.21048688733053e-44	o__Bacteroidales_f__Muribaculaceae_NA	p__Bacteroidota	c__Bacteroidia	o__Bacteroidales	f__Muribaculaceae	NA	NA
301827	1628.54254242358	-30	2.11000034513563	-14.2180071530138	7.08417134806908e-46	2.62849038432555e-44	o__Veillonellales-Selenomonadales_f__Veillonellaceae_g__Veillonella	p__Firmicutes	c__Negativicutes	o__Veillonellales-Selenomonadales	f__Veillonellaceae	g__Veillonella	s__Veillonella_criceti
4438999	1025.59944118242	-30	2.09514872229497	-14.3187925901216	1.66999422138551e-46	2.21048688733053e-44	o__Oscillospirales_f__Ruminococcaceae_g__Fournierella	p__Firmicutes	c__Clostridia	o__Oscillospirales	f__Ruminococcaceae	g__Fournierella	s__uncultured_Firmicutes
318569	985.959966107666	-30	2.09938587820203	-14.2898932070996	2.52997113020243e-46	2.21048688733053e-44	o__Lachnospirales_f__Lachnospiraceae_g__[Eubacterium]_ruminantium_group	p__Firmicutes	c__Clostridia	o__Lachnospirales	f__Lachnospiraceae	g__[Eubacterium]_ruminantium_group	s__gut_metagenome
33984	1345.46832132627	-30	2.10640398746548	-14.2422821920772	5.00649539361188e-46	2.2587953834902e-44	o__Christensenellales_f__Christensenellaceae_g__Christensenellaceae_R-7_group	p__Firmicutes	c__Clostridia	o__Christensenellales	f__Christensenellaceae	g__Christensenellaceae_R-7_group	s__uncultured_prokaryote
3392840	1853.69609495871	-30	2.12501899149444	-14.1175208880849	2.96230345223544e-45	6.24335173030827e-44	o__Lachnospirales_f__Lachnospiraceae_NA	p__Firmicutes	c__Clostridia	o__Lachnospirales	f__Lachnospiraceae	NA	NA
137353	1430.93768606681	-30	2.11794403832908	-14.1646802073524	1.5155525903265e-45	3.77906006320694e-44	o__Lachnospirales_f__Lachnospiraceae_g__Frisingicoccus	p__Firmicutes	c__Clostridia	o__Lachnospirales	f__Lachnospiraceae	g__Frisingicoccus	s__uncultured_Firmicutes
533624	3255.41211750579	-30	2.14688365111816	-13.9737428175836	2.25459702435593e-44	3.1668416665184e-43	o__Erysipelotrichales_f__Erysipelatoclostridiaceae_g__Sharpea	p__Firmicutes	c__Bacilli	o__Erysipelotrichales	f__Erysipelatoclostridiaceae	g__Sharpea	NA
180572	1032.95488654213	-30	2.09958864101043	-14.2885131944524	2.58060231338974e-46	2.21048688733053e-44	o__Oscillospirales_f__Ruminococcaceae_g__Faecalibacterium	p__Firmicutes	c__Clostridia	o__Oscillospirales	f__Ruminococcaceae	g__Faecalibacterium	NA
149909	73.3764393205909	-9.20495413024232	2.00092798869818	-4.60034253218234	4.21796773901133e-06	1.01164742882242e-05	o__Lachnospirales_f__Lachnospiraceae_g__Blautia	p__Firmicutes	c__Clostridia	o__Lachnospirales	f__Lachnospiraceae	g__Blautia	s__Blautia_luti
368264	97.9944204400647	-9.64344466393909	1.97648812313659	-4.87908050195384	1.06581558142885e-06	3.03458303277922e-06	o__Lachnospirales_f__Lachnospiraceae_g__[Ruminococcus]_torques_group	p__Firmicutes	c__Clostridia	o__Lachnospirales	f__Lachnospiraceae	g__[Ruminococcus]_torques_group	NA
296941	1052.75113473828	-30	2.10283068386986	-14.266483854416	3.53981638797462e-46	2.21048688733053e-44	o__Oscillospirales_f__Oscillospiraceae_g__Colidextribacter	p__Firmicutes	c__Clostridia	o__Oscillospirales	f__Oscillospiraceae	g__Colidextribacter	s__Colidextribacter_massiliensis
191691	151.610433717997	-10.2909337358142	2.02307625064686	-5.08677502023159	3.64203442050298e-07	1.20042506350874e-06	o__Peptostreptococcales-Tissierellales_f__Peptostreptococcaceae_g__Tepidibacter	p__Firmicutes	c__Clostridia	o__Peptostreptococcales-Tissierellales	f__Peptostreptococcaceae	g__Tepidibacter	s__uncultured_Gram-positive
369822	1100.3014093546	-30	2.10438271752193	-14.2559619741257	4.11591205746102e-46	2.21048688733053e-44	o__Lachnospirales_f__Lachnospiraceae_g__Lachnospiraceae_ND3007_group	p__Firmicutes	c__Clostridia	o__Lachnospirales	f__Lachnospiraceae	g__Lachnospiraceae_ND3007_group	s__uncultured_Clostridiales
323818	933.38389471575	-30	2.09819683564356	-14.2979912515207	2.25216908677098e-46	2.21048688733053e-44	o__Clostridia_UCG-014_f__Clostridia_UCG-014_g__Clostridia_UCG-014	p__Firmicutes	c__Clostridia	o__Clostridia_UCG-014	f__Clostridia_UCG-014	g__Clostridia_UCG-014	s__gut_metagenome
183620	928.982129823038	-12.948697073607	2.0762928964853	-6.23645011526371	4.47611962698753e-10	3.89212504943966e-09	o__Oscillospirales_NA_NA	p__Firmicutes	c__Clostridia	o__Oscillospirales	NA	NA	NA
178675	916.664787759403	-30	2.08950611414623	-14.3574597829104	9.56699332061875e-47	2.21048688733053e-44	o__Oscillospirales_f__Ruminococcaceae_g__Subdoligranulum	p__Firmicutes	c__Clostridia	o__Oscillospirales	f__Ruminococcaceae	g__Subdoligranulum	s__metagenome
186596	519.36393722252	-12.1054611607288	2.05036933962474	-5.90403930003376	3.54707606343796e-09	2.28062003233722e-08	o__Lachnospirales_f__Lachnospiraceae_g__Blautia	p__Firmicutes	c__Clostridia	o__Lachnospirales	f__Lachnospiraceae	g__Blautia	s__Blautia_luti
938672	829.92614452343	-12.7868103376104	2.06366933145521	-6.19615271822335	5.78599888881287e-10	4.92169284362063e-09	o__Bacteroidales_f__Prevotellaceae_g__Prevotellaceae_NK3B31_group	p__Bacteroidota	c__Bacteroidia	o__Bacteroidales	f__Prevotellaceae	g__Prevotellaceae_NK3B31_group	s__uncultured_Prevotella
697548	996.404565475256	-30	2.10051502174301	-14.2822115954715	2.82492086957954e-46	2.21048688733053e-44	o__Oscillospirales_f__Butyricicoccaceae_g__Butyricicoccus	p__Firmicutes	c__Clostridia	o__Oscillospirales	f__Butyricicoccaceae	g__Butyricicoccus	NA
290144	1003.37499964376	-30	2.1101650672031	-14.2168972779761	7.19739973802176e-46	2.62849038432555e-44	o__Saccharimonadales_f__Saccharimonadaceae_g__Candidatus_Saccharimonas	p__Patescibacteria	c__Saccharimonadia	o__Saccharimonadales	f__Saccharimonadaceae	g__Candidatus_Saccharimonas	NA
145575	323.256433475304	-11.4162888467689	2.02491623706229	-5.63790671328285	1.72129706699657e-08	8.82890012453857e-08	o__Lachnospirales_f__Lachnospiraceae_g__Blautia	p__Firmicutes	c__Clostridia	o__Lachnospirales	f__Lachnospiraceae	g__Blautia	s__Blautia_luti
525341	1582.95598034873	-29.7974368367019	2.11789083163672	-14.069392242316	5.8570587256138e-45	1.05542656904317e-43	o__Gastranaerophilales_f__Gastranaerophilales_g__Gastranaerophilales	p__Cyanobacteria	c__Vampirivibrionia	o__Gastranaerophilales	f__Gastranaerophilales	g__Gastranaerophilales	s__Acinetobacter_sp.
185769	252.641920295509	-11.0494381765387	2.06250871143381	-5.35728073063867	8.44838003739163e-08	3.44860103165659e-07	o__Oscillospirales_f__Ruminococcaceae_g__Faecalibacterium	p__Firmicutes	c__Clostridia	o__Oscillospirales	f__Ruminococcaceae	g__Faecalibacterium	s__unidentified
186057	94.5104519684563	-9.59978702582942	2.019729301759	-4.75300676059355	2.00413643861841e-06	5.19822888766651e-06	o__Oscillospirales_f__[Eubacterium]_coprostanoligenes_group_g__[Eubacterium]_coprostanoligenes_group	p__Firmicutes	c__Clostridia	o__Oscillospirales	f__[Eubacterium]_coprostanoligenes_group	g__[Eubacterium]_coprostanoligenes_group	NA
322505	1423.17068355195	-30	2.11400633083721	-14.1910644080802	1.04067070958683e-45	3.20269334107676e-44	o__Lachnospirales_f__Lachnospiraceae_g__Lachnospiraceae	p__Firmicutes	c__Clostridia	o__Lachnospirales	f__Lachnospiraceae	g__Lachnospiraceae	NA
290900	218.647008169341	-10.8344200820177	2.03302133129399	-5.32922105402686	9.86348857207645e-08	3.92795057023806e-07	o__Lachnospirales_f__Lachnospiraceae_g__Marvinbryantia	p__Firmicutes	c__Clostridia	o__Lachnospirales	f__Lachnospiraceae	g__Marvinbryantia	s__uncultured_Clostridium
264967	1065.78689235018	-30	2.10258366360066	-14.2681599402448	3.45576984024966e-46	2.21048688733053e-44	o__Veillonellales-Selenomonadales_f__Veillonellaceae_g__Megasphaera	p__Firmicutes	c__Negativicutes	o__Veillonellales-Selenomonadales	f__Veillonellaceae	g__Megasphaera	NA
358100	93.8282501984157	-9.57735717564114	1.97731781541978	-4.84361042061814	1.27500810882528e-06	3.5133271731111e-06	o__Lachnospirales_f__Lachnospiraceae_g__Blautia	p__Firmicutes	c__Clostridia	o__Lachnospirales	f__Lachnospiraceae	g__Blautia	s__Blautia_luti
325437	566.612050523898	-12.2320530930863	2.05737592759187	-5.94546331034592	2.75675994868577e-09	1.84165012181715e-08	o__Oscillospirales_f__Oscillospiraceae_g__UCG-002	p__Firmicutes	c__Clostridia	o__Oscillospirales	f__Oscillospiraceae	g__UCG-002	NA
289452	129.56624843667	-10.051021048202	2.01851344873238	-4.97941742945235	6.37759547670741e-07	1.93876071150961e-06	o__Lachnospirales_f__Lachnospiraceae_g__Agathobacter	p__Firmicutes	c__Clostridia	o__Lachnospirales	f__Lachnospiraceae	g__Agathobacter	NA
724725	63.4487284798806	-8.95803563161894	1.99577468052765	-4.48850049007065	7.17262593015746e-06	1.61694011709476e-05	o__Oscillospirales_f__Ruminococcaceae_g__Pygmaiobacter	p__Firmicutes	c__Clostridia	o__Oscillospirales	f__Ruminococcaceae	g__Pygmaiobacter	s__uncultured_Clostridiaceae
300355	878.173437858162	-29.961599246515	2.10089650415033	-14.2613399505048	3.81066689940496e-46	2.21048688733053e-44	o__Coriobacteriales_f__Eggerthellaceae_g__Enterorhabdus	p__Actinobacteriota	c__Coriobacteriia	o__Coriobacteriales	f__Eggerthellaceae	g__Enterorhabdus	s__Adlercreutzia_muris
290442	824.35255049606	-29.908434764737	2.11097390431405	-14.1680741309095	1.44406675923672e-45	3.73141401278244e-44	o__Oscillospirales_f__Ruminococcaceae_g__Ruminococcus	p__Firmicutes	c__Clostridia	o__Oscillospirales	f__Ruminococcaceae	g__Ruminococcus	s__Ruminococcus_champanellensis
46910	2966.36743880198	-30	2.14086196815284	-14.0130472894917	1.2971732111075e-44	2.03578204694477e-43	o__Oscillospirales_f__[Eubacterium]_coprostanoligenes_group_g__[Eubacterium]_coprostanoligenes_group	p__Firmicutes	c__Clostridia	o__Oscillospirales	f__[Eubacterium]_coprostanoligenes_group	g__[Eubacterium]_coprostanoligenes_group	s__Eubacterium_coprostanoligenes
510286	1004.22524317917	-30	2.10529183003808	-14.2498059280729	4.49528750191516e-46	2.2587953834902e-44	o__Lachnospirales_f__Lachnospiraceae_NA	p__Firmicutes	c__Clostridia	o__Lachnospirales	f__Lachnospiraceae	NA	NA
301639	1361.94410181163	-28.7510350135031	2.12725169875323	-13.5155774139722	1.26558793619258e-41	1.19231032459705e-40	o__Gastranaerophilales_f__Gastranaerophilales_g__Gastranaerophilales	p__Cyanobacteria	c__Vampirivibrionia	o__Gastranaerophilales	f__Gastranaerophilales	g__Gastranaerophilales	s__Acinetobacter_sp.
611931	240.719852631482	-10.9958167645573	1.81484813591581	-6.05880819830064	1.37133791611642e-09	1.00970283662443e-08	o__Lactobacillales_f__Aerococcaceae_g__Aerococcus	p__Firmicutes	c__Bacilli	o__Lactobacillales	f__Aerococcaceae	g__Aerococcus	s__bacterium_B16S
168071	1048.20551928522	-30	2.10943242027516	-14.2218350830536	6.70707841530157e-46	2.62849038432555e-44	o__Lachnospirales_f__Lachnospiraceae_g__Moryella	p__Firmicutes	c__Clostridia	o__Lachnospirales	f__Lachnospiraceae	g__Moryella	s__human_gut
291496	720.25851671099	-12.5802026966052	2.06143701923718	-6.10263742195746	1.04332338219284e-09	8.23048920011772e-09	o__Lachnospirales_f__Lachnospiraceae_g__Agathobacter	p__Firmicutes	c__Clostridia	o__Lachnospirales	f__Lachnospiraceae	g__Agathobacter	NA
40164	734.302356273398	-29.5414740418248	2.18685185137964	-13.5086764213989	1.38997971284925e-41	1.30382001147058e-40	o__Oscillospirales_f__[Eubacterium]_coprostanoligenes_group_g__[Eubacterium]_coprostanoligenes_group	p__Firmicutes	c__Clostridia	o__Oscillospirales	f__[Eubacterium]_coprostanoligenes_group	g__[Eubacterium]_coprostanoligenes_group	NA
152612	1101.77009638768	-30	2.09876945450104	-14.294090251629	2.38198198835631e-46	2.21048688733053e-44	o__Clostridia_UCG-014_f__Clostridia_UCG-014_g__Clostridia_UCG-014	p__Firmicutes	c__Clostridia	o__Clostridia_UCG-014	f__Clostridia_UCG-014	g__Clostridia_UCG-014	NA
299428	268.840313890555	-11.1445328771896	2.03749175900116	-5.46973151079296	4.50717831183006e-08	1.99978902765857e-07	o__Oscillospirales_f__Oscillospiraceae_NA	p__Firmicutes	c__Clostridia	o__Oscillospirales	f__Oscillospiraceae	NA	NA
25461	6448.98189914091	-30	2.16783286178262	-13.8387052474751	1.4886379788967e-43	1.74600197246868e-42	o__Oscillospirales_f__Ruminococcaceae_g__Subdoligranulum	p__Firmicutes	c__Clostridia	o__Oscillospirales	f__Ruminococcaceae	g__Subdoligranulum	NA
515299	740.972665832328	-29.7536812344843	2.19622928153915	-13.5476206808573	8.1840111569335e-42	7.83776453106324e-41	o__Clostridia_UCG-014_f__Clostridia_UCG-014_g__Clostridia_UCG-014	p__Firmicutes	c__Clostridia	o__Clostridia_UCG-014	f__Clostridia_UCG-014	g__Clostridia_UCG-014	s__uncultured_Escherichia
343811	420.14750542714	-11.7968699898508	2.04913874504661	-5.75698937827781	8.56272963428467e-09	4.88610759756369e-08	o__Lachnospirales_f__Lachnospiraceae_NA	p__Firmicutes	c__Clostridia	o__Lachnospirales	f__Lachnospiraceae	NA	NA
98605	23.2257129727515	-5.116774751251	1.55064436660744	-3.29977321779182	0.000967629873162915	0.00144196856506704	o__Lactobacillales_f__Streptococcaceae_g__Streptococcus	p__Firmicutes	c__Bacilli	o__Lactobacillales	f__Streptococcaceae	g__Streptococcus	NA
269907	9.01159840380758	28.5745830337432	3.10331917118497	9.2077486901975	3.33036328493563e-20	3.06102853605325e-19	o__Bacteroidales_f__Prevotellaceae_g__Alloprevotella	p__Bacteroidota	c__Bacteroidia	o__Bacteroidales	f__Prevotellaceae	g__Alloprevotella	NA
169428	370.399307913906	-11.6039926385554	2.15130964905886	-5.39392023069844	6.89368316610862e-08	2.88712510580604e-07	o__Lactobacillales_f__Lactobacillaceae_g__Lactobacillus	p__Firmicutes	c__Bacilli	o__Lactobacillales	f__Lactobacillaceae	g__Lactobacillus	NA
327891	1031.82501689438	-30	2.10091610954283	-14.279484965503	2.93764442259022e-46	2.21048688733053e-44	o__Oscillospirales_f__Ruminococcaceae_g__Ruminococcus	p__Firmicutes	c__Clostridia	o__Oscillospirales	f__Ruminococcaceae	g__Ruminococcus	NA
339417	246.564558110707	-11.0195537046509	2.03135575964264	-5.42472860912825	5.80426603477391e-08	2.46861563187046e-07	o__Lachnospirales_f__Lachnospiraceae_NA	p__Firmicutes	c__Clostridia	o__Lachnospirales	f__Lachnospiraceae	NA	NA
45921	1348.29106264735	-30	2.11265666041407	-14.2001303676671	9.14421409488018e-46	2.89441054959343e-44	o__Bacteroidales_f__Bacteroidaceae_g__Bacteroides	p__Bacteroidota	c__Bacteroidia	o__Bacteroidales	f__Bacteroidaceae	g__Bacteroides	NA
187355	66.2520206032314	-9.03429420223818	2.0953711195022	-4.31154849761625	1.62115206627675e-05	3.3792507682892e-05	o__Oscillospirales_f__Oscillospiraceae_g__UCG-002	p__Firmicutes	c__Clostridia	o__Oscillospirales	f__Oscillospiraceae	g__UCG-002	NA
145009	741.370460928492	-12.6224261519527	2.06480293693608	-6.11313841440139	9.76905677889217e-10	7.83208498626677e-09	o__Lactobacillales_f__Streptococcaceae_g__Streptococcus	p__Firmicutes	c__Bacilli	o__Lactobacillales	f__Streptococcaceae	g__Streptococcus	NA
299673	1582.32514476393	-30	2.13225822970677	-14.0695904379863	5.84066752952556e-45	1.05542656904317e-43	o__Christensenellales_f__Christensenellaceae_g__Christensenellaceae_R-7_group	p__Firmicutes	c__Clostridia	o__Christensenellales	f__Christensenellaceae	g__Christensenellaceae_R-7_group	s__uncultured_prokaryote
353017	640.082112900541	-12.4078696981741	2.06957017602774	-5.99538485908669	2.03004089541942e-09	1.42937840939686e-08	o__Lachnospirales_f__Lachnospiraceae_NA	p__Firmicutes	c__Clostridia	o__Lachnospirales	f__Lachnospiraceae	NA	NA
518933	1146.22740083934	-29.9648525216548	2.11993775171295	-14.1347794280481	2.31859323362205e-45	5.33666123268133e-44	o__Aeromonadales_f__Succinivibrionaceae_g__Succinivibrio	p__Proteobacteria	c__Gammaproteobacteria	o__Aeromonadales	f__Succinivibrionaceae	g__Succinivibrio	NA
522433	661.078591930441	-12.456753805794	2.05466405530989	-6.06267178987333	1.3387868773526e-09	9.93749934164981e-09	o__Clostridia_UCG-014_f__Clostridia_UCG-014_g__Clostridia_UCG-014	p__Firmicutes	c__Clostridia	o__Clostridia_UCG-014	f__Clostridia_UCG-014	g__Clostridia_UCG-014	NA
328458	551.0951300788	-12.1930486755402	2.0385493733803	-5.98123785215062	2.21448229496699e-09	1.53556126732015e-08	o__Lactobacillales_f__Streptococcaceae_g__Streptococcus	p__Firmicutes	c__Bacilli	o__Lactobacillales	f__Streptococcaceae	g__Streptococcus	s__Streptococcus_hyointestinalis
4361768	732.113922257234	-12.6050972109619	2.05716847191356	-6.12740151478054	8.93258550558624e-10	7.28165229160735e-09	o__Coriobacteriales_f__Atopobiaceae_g__Olsenella	p__Actinobacteriota	c__Coriobacteriia	o__Coriobacteriales	f__Atopobiaceae	g__Olsenella	NA
146564	370.625737921561	-11.6152075698366	2.04057367954272	-5.69212848635757	1.2546537964052e-08	6.73822891834089e-08	o__Clostridia_UCG-014_f__Clostridia_UCG-014_g__Clostridia_UCG-014	p__Firmicutes	c__Clostridia	o__Clostridia_UCG-014	f__Clostridia_UCG-014	g__Clostridia_UCG-014	s__uncultured_Acetivibrio
4387706	1288.01802402295	-30	2.10970653472828	-14.2199872381131	6.88654957043249e-46	2.62849038432555e-44	o__Lachnospirales_f__Lachnospiraceae_g__Lachnospiraceae_FCS020_group	p__Firmicutes	c__Clostridia	o__Lachnospirales	f__Lachnospiraceae	g__Lachnospiraceae_FCS020_group	s__metagenome
4296216	592.358142568449	-12.297031541799	2.05662184129773	-5.97923803728527	2.24183764021137e-09	1.54669856335994e-08	o__Oscillospirales_NA_NA	p__Firmicutes	c__Clostridia	o__Oscillospirales	NA	NA	NA
332803	558.219391484473	-12.212642416296	2.05061265069987	-5.95560668765401	2.59108800112481e-09	1.74802710223667e-08	o__Oscillospirales_f__Oscillospiraceae_g__NK4A214_group	p__Firmicutes	c__Clostridia	o__Oscillospirales	f__Oscillospiraceae	g__NK4A214_group	s__metagenome
366392	517.621211947666	-12.1011707386831	2.04936353453582	-5.90484339881844	3.52981888115014e-09	2.27486445069888e-08	o__Coriobacteriales_f__Atopobiaceae_g__Olsenella	p__Actinobacteriota	c__Coriobacteriia	o__Coriobacteriales	f__Atopobiaceae	g__Olsenella	NA
288683	659.583529593366	-12.4546516589347	2.05138271902379	-6.07134472930608	1.26843567541345e-09	9.51848031495187e-09	o__Coriobacteriales_f__Coriobacteriales_g__Coriobacteriales	p__Actinobacteriota	c__Coriobacteriia	o__Coriobacteriales	f__Coriobacteriales	g__Coriobacteriales	s__uncultured_bacterium
4368944	874.440772584918	-12.8623349553245	2.06281398122564	-6.23533438903792	4.50814059596212e-10	3.90753072542413e-09	o__Lachnospirales_f__Lachnospiraceae_g__Lachnospiraceae_FCS020_group	p__Firmicutes	c__Clostridia	o__Lachnospirales	f__Lachnospiraceae	g__Lachnospiraceae_FCS020_group	s__uncultured_prokaryote
176178	173.051689844942	-10.4864054550236	2.03770348212944	-5.14618812157355	2.65832843411925e-07	9.09008936461003e-07	o__Oscillospirales_f__Ruminococcaceae_g__Faecalibacterium	p__Firmicutes	c__Clostridia	o__Oscillospirales	f__Ruminococcaceae	g__Faecalibacterium	s__unidentified
370190	61.7689782786316	-8.91546692865203	1.96185779784067	-4.54440017949563	5.50919066585872e-06	1.28313547906352e-05	o__Peptostreptococcales-Tissierellales_f__Peptostreptococcaceae_NA	p__Firmicutes	c__Clostridia	o__Peptostreptococcales-Tissierellales	f__Peptostreptococcaceae	NA	NA
324786	300.162938113663	-11.3108439496262	2.01751642331053	-5.60632063210981	2.06672943230656e-08	1.03867374588764e-07	o__Veillonellales-Selenomonadales_f__Veillonellaceae_g__Veillonella	p__Firmicutes	c__Negativicutes	o__Veillonellales-Selenomonadales	f__Veillonellaceae	g__Veillonella	NA
342802	118.207934363045	-9.92603480742052	1.97344522842066	-5.02979999873838	4.90991719046438e-07	1.54223201659197e-06	o__Lachnospirales_f__Lachnospiraceae_g__Lachnospiraceae_ND3007_group	p__Firmicutes	c__Clostridia	o__Lachnospirales	f__Lachnospiraceae	g__Lachnospiraceae_ND3007_group	s__uncultured_Clostridiales
1121926	695.389801445137	-12.5299052856425	2.06224327274813	-6.07586187877111	1.23323527019108e-09	9.33134974377691e-09	o__Lachnospirales_f__Lachnospiraceae_g__Howardella	p__Firmicutes	c__Clostridia	o__Lachnospirales	f__Lachnospiraceae	g__Howardella	NA
520657	1549.72459345712	-7.8862247034726	2.16859284433666	-3.63656309392871	0.000276299989126821	0.000447272854738985	o__Bacteroidales_f__Prevotellaceae_g__Prevotella	p__Bacteroidota	c__Bacteroidia	o__Bacteroidales	f__Prevotellaceae	g__Prevotella	s__Prevotella_stercorea
375106	651.533521571971	-12.4354119993668	2.06280768651738	-6.02839134285051	1.65599673391233e-09	1.18427547106681e-08	o__Oscillospirales_f__Oscillospiraceae_g__NK4A214_group	p__Firmicutes	c__Clostridia	o__Oscillospirales	f__Oscillospiraceae	g__NK4A214_group	s__unidentified
368099	172.169591131186	-10.4699393137649	2.11314815156176	-4.95466411383741	7.24553407847073e-07	2.17159934387707e-06	o__Veillonellales-Selenomonadales_f__Veillonellaceae_g__Veillonella	p__Firmicutes	c__Negativicutes	o__Veillonellales-Selenomonadales	f__Veillonellaceae	g__Veillonella	s__Veillonella_criceti
345118	299.6157357485	-11.3087435620332	2.01853085251826	-5.60246257713859	2.11327672229301e-08	1.05432876910028e-07	o__Oscillospirales_f__Ruminococcaceae_g__Subdoligranulum	p__Firmicutes	c__Clostridia	o__Oscillospirales	f__Ruminococcaceae	g__Subdoligranulum	NA
4352657	263.004613744115	-11.1110733921293	2.03566227785339	-5.45821058483528	4.80957031273334e-08	2.09767724308545e-07	o__Lachnospirales_f__Lachnospiraceae_g__Blautia	p__Firmicutes	c__Clostridia	o__Lachnospirales	f__Lachnospiraceae	g__Blautia	s__Blautia_luti
4453773	1212.6613440208	-30	2.11061577887454	-14.2138613291317	7.51640888727844e-46	2.67276734611544e-44	o__Desulfovibrionales_f__Desulfovibrionaceae_g__Desulfovibrio	p__Desulfobacterota	c__Desulfovibrionia	o__Desulfovibrionales	f__Desulfovibrionaceae	g__Desulfovibrio	NA
190856	86.9206808216731	-9.46311609395966	2.06631112997735	-4.57971500838956	4.65609928458247e-06	1.10034995172316e-05	o__Lachnospirales_f__Lachnospiraceae_g__Lachnospiraceae_ND3007_group	p__Firmicutes	c__Clostridia	o__Lachnospirales	f__Lachnospiraceae	g__Lachnospiraceae_ND3007_group	s__uncultured_Clostridiales
316587	184.480168724418	-6.07801653167381	2.14137992610439	-2.83836439184847	0.00453453829308176	0.00614552220917909	o__Lactobacillales_f__Streptococcaceae_g__Streptococcus	p__Firmicutes	c__Bacilli	o__Lactobacillales	f__Streptococcaceae	g__Streptococcus	NA
1092802	686.243634082692	-12.5114696265456	2.05191526369829	-6.09745921183678	1.07767604947402e-09	8.36191133005482e-09	o__Bacteroidales_f__Rikenellaceae_g__dgA-11_gut_group	p__Bacteroidota	c__Bacteroidia	o__Bacteroidales	f__Rikenellaceae	g__dgA-11_gut_group	s__uncultured_Bacteroidales
175308	52.8407789519455	-8.63733731700693	1.96486052482962	-4.39590352997494	1.10312921927493e-05	2.38491316198984e-05	o__Lachnospirales_f__Lachnospiraceae_g__Blautia	p__Firmicutes	c__Clostridia	o__Lachnospirales	f__Lachnospiraceae	g__Blautia	s__Blautia_luti
1129180	1372.69092597889	-30	2.12427979785595	-14.1224334149763	2.76283654028464e-45	6.01427621119614e-44	o__Christensenellales_f__Christensenellaceae_g__Christensenellaceae_R-7_group	p__Firmicutes	c__Clostridia	o__Christensenellales	f__Christensenellaceae	g__Christensenellaceae_R-7_group	s__uncultured_prokaryote
198830	80.0057160413393	-9.35214642119926	1.98288938507401	-4.716423665181	2.40026362599549e-06	6.06487275978012e-06	o__Lachnospirales_f__Lachnospiraceae_g__Fusicatenibacter	p__Firmicutes	c__Clostridia	o__Lachnospirales	f__Lachnospiraceae	g__Fusicatenibacter	NA
100506	942.763812066073	-30	2.10044941520691	-14.2826576935417	2.80689264687383e-46	2.21048688733053e-44	o__Lachnospirales_f__Lachnospiraceae_g__[Eubacterium]_ruminantium_group	p__Firmicutes	c__Clostridia	o__Lachnospirales	f__Lachnospiraceae	g__[Eubacterium]_ruminantium_group	s__bacterium_YE64
1522739	709.528420765717	-12.5573431488275	2.07502592731707	-6.05165602198703	1.43364338700782e-09	1.04993295107338e-08	o__Peptostreptococcales-Tissierellales_f__Anaerovoracaceae_NA	p__Firmicutes	c__Clostridia	o__Peptostreptococcales-Tissierellales	f__Anaerovoracaceae	NA	NA
190572	214.765542652101	-10.8154085771227	2.02937707135031	-5.32942287059859	9.85253509339127e-08	3.92795057023806e-07	o__Oscillospirales_f__Ruminococcaceae_g__Faecalibacterium	p__Firmicutes	c__Clostridia	o__Oscillospirales	f__Ruminococcaceae	g__Faecalibacterium	NA
360717	196.899803802871	-10.6849361491117	2.01284054351656	-5.30838678877385	1.10599747052484e-07	4.3091423495982e-07	o__Lachnospirales_f__Lachnospiraceae_g__Blautia	p__Firmicutes	c__Clostridia	o__Lachnospirales	f__Lachnospiraceae	g__Blautia	s__Blautia_luti
348007	361.255456077236	-11.580257380612	2.0315955442065	-5.70008012354399	1.19751130770783e-08	6.45666037758218e-08	o__Lachnospirales_f__Lachnospiraceae_NA	p__Firmicutes	c__Clostridia	o__Lachnospirales	f__Lachnospiraceae	NA	NA
523099	595.110812377903	-12.3035024155231	2.05391169867184	-5.99027817188009	2.09482423937961e-09	1.46744848891579e-08	o__Clostridia_UCG-014_f__Clostridia_UCG-014_g__Clostridia_UCG-014	p__Firmicutes	c__Clostridia	o__Clostridia_UCG-014	f__Clostridia_UCG-014	g__Clostridia_UCG-014	s__uncultured_Acetivibrio
179137	490.655082323636	-12.0209281650712	2.05580974274019	-5.84729603871244	4.99627871440547e-09	3.0961102712119e-08	o__Lachnospirales_f__Lachnospiraceae_g__[Eubacterium]_ruminantium_group	p__Firmicutes	c__Clostridia	o__Lachnospirales	f__Lachnospiraceae	g__[Eubacterium]_ruminantium_group	s__gut_metagenome
542934	820.608534196113	-12.7691647893875	2.07831055944409	-6.14401189050544	8.04628150913781e-10	6.6381822450387e-09	o__Erysipelotrichales_f__Erysipelatoclostridiaceae_g__Erysipelotrichaceae_UCG-003	p__Firmicutes	c__Bacilli	o__Erysipelotrichales	f__Erysipelatoclostridiaceae	g__Erysipelotrichaceae_UCG-003	NA
300813	505.569121297234	-12.0708946921157	2.0393898121828	-5.91887564604235	3.24149929145593e-09	2.1189657659422e-08	o__Lachnospirales_f__Lachnospiraceae_NA	p__Firmicutes	c__Clostridia	o__Lachnospirales	f__Lachnospiraceae	NA	NA
175828	289.310037328968	-11.251870894964	2.03137115894216	-5.53905220394259	3.04112989639586e-08	1.43121216258218e-07	o__Oscillospirales_f__Oscillospiraceae_g__UCG-002	p__Firmicutes	c__Clostridia	o__Oscillospirales	f__Oscillospiraceae	g__UCG-002	s__Trichuris_trichiura
319798	576.383889907304	-12.2594816727711	2.04728361265846	-5.98816968834709	2.12215596902897e-09	1.48280234672713e-08	o__Oscillospirales_f__Oscillospiraceae_g__Intestinimonas	p__Firmicutes	c__Clostridia	o__Oscillospirales	f__Oscillospiraceae	g__Intestinimonas	s__Intestinimonas_timonensis
300613	665.999025258702	-12.4683187966697	2.05433952936906	-6.06925905792165	1.28501720254669e-09	9.59035999393838e-09	o__Oscillospirales_NA_NA	p__Firmicutes	c__Clostridia	o__Oscillospirales	NA	NA	NA
4326870	1486.80657116741	-30	2.12213706600451	-14.1366929029155	2.25641713964498e-45	5.23756486905729e-44	o__Veillonellales-Selenomonadales_f__Veillonellaceae_g__Dialister	p__Firmicutes	c__Negativicutes	o__Veillonellales-Selenomonadales	f__Veillonellaceae	g__Dialister	s__Bacteroides_xylanisolvens
301013	576.386017123887	-12.2577715494313	2.05490204844973	-5.96513666365697	2.44429373199282e-09	1.66127060345616e-08	o__Oscillospirales_f__Oscillospiraceae_NA	p__Firmicutes	c__Clostridia	o__Oscillospirales	f__Oscillospiraceae	NA	NA
693641	1231.88415813242	-30	2.21967206816278	-13.5155099846938	1.26674809951713e-41	1.19231032459705e-40	o__Pirellulales_f__Pirellulaceae_NA	p__Planctomycetota	c__Planctomycetes	o__Pirellulales	f__Pirellulaceae	NA	NA
4366524	668.724074498502	-12.4760908960674	2.04377619731145	-6.10443105878197	1.03167509046526e-09	8.16693084619753e-09	o__Clostridia_UCG-014_f__Clostridia_UCG-014_g__Clostridia_UCG-014	p__Firmicutes	c__Clostridia	o__Clostridia_UCG-014	f__Clostridia_UCG-014	g__Clostridia_UCG-014	NA
511510	560.775845658168	-12.2152567986626	2.06685298368948	-5.91007531501226	3.41951349959158e-09	2.21419562065753e-08	o__Clostridia_UCG-014_f__Clostridia_UCG-014_g__Clostridia_UCG-014	p__Firmicutes	c__Clostridia	o__Clostridia_UCG-014	f__Clostridia_UCG-014	g__Clostridia_UCG-014	s__uncultured_Escherichia
178387	657.048710017762	-12.448990136449	2.04635182532671	-6.08350430379268	1.17583759961759e-09	8.99614297584521e-09	o__Bacteroidales_f__Prevotellaceae_g__Prevotella	p__Bacteroidota	c__Bacteroidia	o__Bacteroidales	f__Prevotellaceae	g__Prevotella	NA
305261	732.930191329832	-12.6070302852446	2.06234130473184	-6.1129698834616	9.77938322491141e-10	7.83208498626677e-09	o__Christensenellales_f__Christensenellaceae_g__Christensenellaceae_R-7_group	p__Firmicutes	c__Clostridia	o__Christensenellales	f__Christensenellaceae	g__Christensenellaceae_R-7_group	s__bacterium_AC2043
216710	786.104514986963	-12.7063273290965	2.07886385898456	-6.11214980441431	9.82978428100901e-10	7.84949829320224e-09	o__Oscillospirales_f__Ruminococcaceae_g__Angelakisella	p__Firmicutes	c__Clostridia	o__Oscillospirales	f__Ruminococcaceae	g__Angelakisella	s__Ruminococcus_sp.
313037	477.154837776579	-11.9815928862967	2.05493818038755	-5.83063422571525	5.52171019870926e-09	3.38721361040344e-08	o__Clostridia_UCG-014_f__Clostridia_UCG-014_g__Clostridia_UCG-014	p__Firmicutes	c__Clostridia	o__Clostridia_UCG-014	f__Clostridia_UCG-014	g__Clostridia_UCG-014	s__uncultured_Acetivibrio
16559	905.638348023943	-30	2.1122289071927	-14.203006074693	8.77653127290983e-46	2.8774367068285e-44	o__Oscillospirales_f__Oscillospiraceae_g__UCG-005	p__Firmicutes	c__Clostridia	o__Oscillospirales	f__Oscillospiraceae	g__UCG-005	NA
210165	730.477695346617	-12.5995248885815	2.07910544743552	-6.06007016340728	1.3606218365615e-09	1.00678023156137e-08	o__Lachnospirales_f__Lachnospiraceae_NA	p__Firmicutes	c__Clostridia	o__Lachnospirales	f__Lachnospiraceae	NA	NA
197060	140.436901982299	-10.173076360837	2.02536066885507	-5.02284680317596	5.09111531763751e-07	1.58641238396008e-06	o__Clostridiales_f__Clostridiaceae_g__Clostridium_sensu_stricto_1	p__Firmicutes	c__Clostridia	o__Clostridiales	f__Clostridiaceae	g__Clostridium_sensu_stricto_1	NA
174279	251.357730370988	-11.040309055907	2.05404964139917	-5.37489885024716	7.66256855867219e-08	3.17035880395817e-07	o__Lachnospirales_f__Lachnospiraceae_NA	p__Firmicutes	c__Clostridia	o__Lachnospirales	f__Lachnospiraceae	NA	NA
165935	735.650522306255	-12.611470739016	2.06689772282764	-6.10164237917045	1.04984062077221e-09	8.23048920011772e-09	o__Oscillospirales_f__Oscillospiraceae_NA	p__Firmicutes	c__Clostridia	o__Oscillospirales	f__Oscillospiraceae	NA	NA
176171	62.9380725452688	-8.91514091416266	2.0798405090194	-4.28645411775634	1.81547677838854e-05	3.72757938231349e-05	o__Oscillospirales_f__Ruminococcaceae_g__Faecalibacterium	p__Firmicutes	c__Clostridia	o__Oscillospirales	f__Ruminococcaceae	g__Faecalibacterium	s__unidentified
309720	448.426822856239	-11.8898335904042	2.06087640376279	-5.76930939123547	7.95970515095008e-09	4.59950050811229e-08	o__Oscillospirales_f__Ruminococcaceae_g__UBA1819	p__Firmicutes	c__Clostridia	o__Oscillospirales	f__Ruminococcaceae	g__UBA1819	s__Ruthenibacterium_lactatiformans
195757	721.608355597796	-12.5834167535391	2.07174178586502	-6.0738345093933	1.24891438284336e-09	9.423626706909e-09	o__Oscillospirales_f__Butyricicoccaceae_g__Butyricicoccus	p__Firmicutes	c__Clostridia	o__Oscillospirales	f__Butyricicoccaceae	g__Butyricicoccus	s__Agathobaculum_butyriciproducens
296407	1778.25451347494	-30	2.12955177861822	-14.087471505138	4.53510549167381e-45	8.61283482857144e-44	o__Coriobacteriales_f__Eggerthellaceae_g__Senegalimassilia	p__Actinobacteriota	c__Coriobacteriia	o__Coriobacteriales	f__Eggerthellaceae	g__Senegalimassilia	NA
161902	671.900113980692	-12.4795950358579	2.06346886382091	-6.04787174386996	1.46771720721294e-09	1.06633353595657e-08	o__Oscillospirales_f__Ruminococcaceae_g__Subdoligranulum	p__Firmicutes	c__Clostridia	o__Oscillospirales	f__Ruminococcaceae	g__Subdoligranulum	s__metagenome
47862	649.278701501187	-12.4295770102894	2.05855881566621	-6.03799945656001	1.56036590963401e-09	1.12766285659302e-08	o__Lachnospirales_f__Lachnospiraceae_g__[Eubacterium]_ruminantium_group	p__Firmicutes	c__Clostridia	o__Lachnospirales	f__Lachnospiraceae	g__[Eubacterium]_ruminantium_group	s__bacterium_YE64
609589	852.750124879647	-12.8272466308346	2.05809957734921	-6.23256851709567	4.58848739240705e-10	3.9521594238374e-09	o__Clostridia_UCG-014_f__Clostridia_UCG-014_g__Clostridia_UCG-014	p__Firmicutes	c__Clostridia	o__Clostridia_UCG-014	f__Clostridia_UCG-014	g__Clostridia_UCG-014	s__uncultured_Escherichia
180785	125.695805832108	-10.0324866134434	1.99698074265934	-5.02382742063069	5.06517561930186e-07	1.5819288507717e-06	o__Lachnospirales_f__Lachnospiraceae_NA	p__Firmicutes	c__Clostridia	o__Lachnospirales	f__Lachnospiraceae	NA	NA
176123	336.368700498879	-11.4731383327298	2.02866948379469	-5.65549904722229	1.55394091999076e-08	8.10713177115182e-08	o__Oscillospirales_f__Ruminococcaceae_g__Faecalibacterium	p__Firmicutes	c__Clostridia	o__Oscillospirales	f__Ruminococcaceae	g__Faecalibacterium	s__unidentified
294270	399.74491342916	-10.2802166038564	2.09372271688973	-4.9100181800233	9.10679497557592e-07	2.64793115054166e-06	o__Bacteroidales_f__Prevotellaceae_g__Prevotella	p__Bacteroidota	c__Bacteroidia	o__Bacteroidales	f__Prevotellaceae	g__Prevotella	s__uncultured_Wautersiella
334839	519.040775791622	-12.107025329022	2.04438807536391	-5.92207784564919	3.17899066722844e-09	2.10320179650693e-08	o__Oscillospirales_f__Oscillospiraceae_g__NK4A214_group	p__Firmicutes	c__Clostridia	o__Oscillospirales	f__Oscillospiraceae	g__NK4A214_group	s__metagenome
2066542	659.155946375257	-12.4523650094027	2.0625775681235	-6.03728325268836	1.56730470556775e-09	1.12969673382897e-08	o__Clostridia_UCG-014_f__Clostridia_UCG-014_g__Clostridia_UCG-014	p__Firmicutes	c__Clostridia	o__Clostridia_UCG-014	f__Clostridia_UCG-014	g__Clostridia_UCG-014	NA
195574	885.880493432891	-12.8807433782729	2.06539711471519	-6.23644881001447	4.4761569571869e-10	3.89212504943966e-09	o__Bacteroidales_f__Prevotellaceae_g__Prevotella	p__Bacteroidota	c__Bacteroidia	o__Bacteroidales	f__Prevotellaceae	g__Prevotella	NA
214450	264.585345189247	-11.1204638220426	2.03938690470299	-5.45284653755398	4.95698457189595e-08	2.15510805435286e-07	o__Clostridia_UCG-014_f__Clostridia_UCG-014_g__Clostridia_UCG-014	p__Firmicutes	c__Clostridia	o__Clostridia_UCG-014	f__Clostridia_UCG-014	g__Clostridia_UCG-014	s__uncultured_Acetivibrio
176104	751.046532988083	-12.6406175642034	2.06901241190301	-6.10949334643044	9.99479224677986e-10	7.95806278021222e-09	o__Oscillospirales_f__Oscillospiraceae_NA	p__Firmicutes	c__Clostridia	o__Oscillospirales	f__Oscillospiraceae	NA	NA
186831	261.622416466751	-11.1064317647908	2.01847643415454	-5.50238366763138	3.7469045766821e-08	1.71331746836933e-07	o__Lachnospirales_f__Lachnospiraceae_g__Lachnospiraceae_ND3007_group	p__Firmicutes	c__Clostridia	o__Lachnospirales	f__Lachnospiraceae	g__Lachnospiraceae_ND3007_group	s__uncultured_Clostridiales
195175	77.1851187458204	-9.25564475887107	2.01092326315148	-4.60268421399919	4.17080375505205e-06	1.00321889842116e-05	o__Lachnospirales_f__Lachnospiraceae_g__Fusicatenibacter	p__Firmicutes	c__Clostridia	o__Lachnospirales	f__Lachnospiraceae	g__Fusicatenibacter	NA
2157225	623.011292844496	-12.3721589301052	2.05058552172692	-6.03347619449001	1.60469639374604e-09	1.15059251897131e-08	o__Clostridiales_f__Clostridiaceae_g__Clostridium_sensu_stricto_1	p__Firmicutes	c__Clostridia	o__Clostridiales	f__Clostridiaceae	g__Clostridium_sensu_stricto_1	NA
4465284	1328.36483504158	-30	2.12606095169045	-14.1106020390181	3.26776291585048e-45	6.67940494516004e-44	o__Oscillospirales_NA_NA	p__Firmicutes	c__Clostridia	o__Oscillospirales	NA	NA	NA
189312	751.316186889728	-12.6423796827098	2.06492179649074	-6.12244962700046	9.21475533842363e-10	7.46722333489418e-09	o__Oscillospirales_f__Ruminococcaceae_NA	p__Firmicutes	c__Clostridia	o__Oscillospirales	f__Ruminococcaceae	NA	NA
345111	202.068606266542	-10.7225924950205	2.01450499571576	-5.32269342484837	1.02241975686287e-07	4.03516961678298e-07	o__Lachnospirales_f__Lachnospiraceae_g__Roseburia	p__Firmicutes	c__Clostridia	o__Lachnospirales	f__Lachnospiraceae	g__Roseburia	NA
851733	799.159377594003	-12.7301571969023	2.07831782502636	-6.12522158238281	9.05574917071292e-10	7.36014747138952e-09	o__Lactobacillales_f__Lactobacillaceae_g__Lactobacillus	p__Firmicutes	c__Bacilli	o__Lactobacillales	f__Lactobacillaceae	g__Lactobacillus	NA
296394	814.463189042925	-12.758279031413	2.07057486073691	-6.16170865074273	7.19641668294215e-10	5.99118094060139e-09	o__Oscillospirales_f__Oscillospiraceae_g__UCG-002	p__Firmicutes	c__Clostridia	o__Oscillospirales	f__Oscillospiraceae	g__UCG-002	NA
620319	133.427238358781	-10.1139353978447	2.00170307241316	-5.05266517158902	4.3568729546875e-07	1.40393823798695e-06	o__Clostridia_UCG-014_f__Clostridia_UCG-014_g__Clostridia_UCG-014	p__Firmicutes	c__Clostridia	o__Clostridia_UCG-014	f__Clostridia_UCG-014	g__Clostridia_UCG-014	s__uncultured_Escherichia
190676	578.502907952824	-12.2601155733413	2.07093344998248	-5.92009152850616	3.21762496363295e-09	2.10839109459106e-08	o__Oscillospirales_f__Oscillospiraceae_g__Colidextribacter	p__Firmicutes	c__Clostridia	o__Oscillospirales	f__Oscillospiraceae	g__Colidextribacter	s__Firmicutes_bacterium
563572	878.353676596981	-28.8332881260139	2.09452893669942	-13.7660013288953	4.08189105064076e-43	4.36730452644729e-42	o__Lachnospirales_f__Lachnospiraceae_NA	p__Firmicutes	c__Clostridia	o__Lachnospirales	f__Lachnospiraceae	NA	NA
16512	678.283892773443	-12.4948772845269	2.06048542575595	-6.0640454566393	1.32739612265324e-09	9.87972277159569e-09	o__Lachnospirales_f__Lachnospiraceae_g__[Eubacterium]_hallii_group	p__Firmicutes	c__Clostridia	o__Lachnospirales	f__Lachnospiraceae	g__[Eubacterium]_hallii_group	NA
74305	160.286246134902	-10.3799765343537	2.08944453005456	-4.9678162712856	6.77110688255463e-07	2.04251781402171e-06	o__Campylobacterales_f__Helicobacteraceae_g__Helicobacter	p__Campilobacterota	c__Campylobacteria	o__Campylobacterales	f__Helicobacteraceae	g__Helicobacter	NA
192698	168.342572522441	-10.4470471444489	2.03984949130167	-5.121479397866	3.03147864490291e-07	1.02382490855599e-06	o__Oscillospirales_f__Oscillospiraceae_g__UCG-002	p__Firmicutes	c__Clostridia	o__Oscillospirales	f__Oscillospiraceae	g__UCG-002	NA
236650	481.071318224357	-11.9919619576348	2.05966129521317	-5.82229805721217	5.80439139046299e-09	3.53293955966181e-08	o__Peptostreptococcales-Tissierellales_f__Peptostreptococcales-Tissierellales_g__Anaerococcus	p__Firmicutes	c__Clostridia	o__Peptostreptococcales-Tissierellales	f__Peptostreptococcales-Tissierellales	g__Anaerococcus	s__anaerobic_digester
189548	681.338748787903	-12.5016393744133	2.05273366491558	-6.09023936620997	1.12741990545009e-09	8.67416607030277e-09	o__Lachnospirales_f__Lachnospiraceae_g__Lachnospiraceae_FCS020_group	p__Firmicutes	c__Clostridia	o__Lachnospirales	f__Lachnospiraceae	g__Lachnospiraceae_FCS020_group	s__uncultured_Clostridium
353155	183.900983302201	-10.5904604982062	2.01229805829756	-5.26286871596245	1.41824853981409e-07	5.29234707159508e-07	o__Oscillospirales_f__Oscillospiraceae_g__UCG-002	p__Firmicutes	c__Clostridia	o__Oscillospirales	f__Oscillospiraceae	g__UCG-002	s__Trichuris_trichiura
51306	787.977954468955	-12.7117538322656	2.05763479149861	-6.17784744153136	6.49814589798299e-10	5.47643741986935e-09	o__Oscillospirales_f__Ruminococcaceae_g__Faecalibacterium	p__Firmicutes	c__Clostridia	o__Oscillospirales	f__Ruminococcaceae	g__Faecalibacterium	NA
208739	52.8294099045156	-8.63798480527669	1.99139108896739	-4.33766368300653	1.4400528337676e-05	3.04109846699264e-05	o__Oscillospirales_f__Ruminococcaceae_g__Faecalibacterium	p__Firmicutes	c__Clostridia	o__Oscillospirales	f__Ruminococcaceae	g__Faecalibacterium	s__unidentified
2699610	121.44970722892	-9.95186861748398	2.02157980152766	-4.9228175954091	8.5306959686625e-07	2.50434900944979e-06	o__Oscillospirales_f__Oscillospiraceae_g__UCG-002	p__Firmicutes	c__Clostridia	o__Oscillospirales	f__Oscillospiraceae	g__UCG-002	NA
366584	92.8101597983706	-9.56240521641534	2.06551365412021	-4.62955313674185	3.66455684072352e-06	8.94582993470742e-06	o__Oscillospirales_f__Oscillospiraceae_g__UCG-002	p__Firmicutes	c__Clostridia	o__Oscillospirales	f__Oscillospiraceae	g__UCG-002	NA
174041	132.965940836446	-10.0914331337037	2.03801465777489	-4.95159987942459	7.36058248564409e-07	2.19614765012845e-06	o__Lachnospirales_f__Lachnospiraceae_g__Fusicatenibacter	p__Firmicutes	c__Clostridia	o__Lachnospirales	f__Lachnospiraceae	g__Fusicatenibacter	NA
300681	289.348006059319	-11.2526625278701	2.02914302163445	-5.54552459235041	2.93074138016428e-08	1.38880633914705e-07	o__Oscillospirales_f__[Eubacterium]_coprostanoligenes_group_g__[Eubacterium]_coprostanoligenes_group	p__Firmicutes	c__Clostridia	o__Oscillospirales	f__[Eubacterium]_coprostanoligenes_group	g__[Eubacterium]_coprostanoligenes_group	s__uncultured_Clostridium
180136	599.744922539434	-12.3146319498461	2.05679864341018	-5.98728124860508	2.13377633253879e-09	1.48712808519688e-08	o__Oscillospirales_f__Oscillospiraceae_g__UCG-005	p__Firmicutes	c__Clostridia	o__Oscillospirales	f__Oscillospiraceae	g__UCG-005	NA
16915	611.508443994114	-12.3436087701984	2.0575205522188	-5.99926389891327	1.98213999942837e-09	1.39924779856554e-08	o__Bacteroidales_NA_NA	p__Bacteroidota	c__Bacteroidia	o__Bacteroidales	NA	NA	NA
31735	765.740235443052	-12.6708312864782	2.05539336603728	-6.16467460479696	7.06282254719084e-10	5.89788748681577e-09	o__Lachnospirales_f__Lachnospiraceae_NA	p__Firmicutes	c__Clostridia	o__Lachnospirales	f__Lachnospiraceae	NA	NA
512494	860.522299651853	-12.8376907418829	2.07796588408228	-6.17800842652075	6.49152508157726e-10	5.47643741986935e-09	o__Acidaminococcales_f__Acidaminococcaceae_g__Phascolarctobacterium	p__Firmicutes	c__Negativicutes	o__Acidaminococcales	f__Acidaminococcaceae	g__Phascolarctobacterium	s__wallaby_gut
802262	47.9217188411362	-7.02603472291189	1.66564355443444	-4.2182102552533	2.46249144268776e-05	4.88043709227336e-05	o__Lactobacillales_f__Streptococcaceae_g__Streptococcus	p__Firmicutes	c__Bacilli	o__Lactobacillales	f__Streptococcaceae	g__Streptococcus	NA
15062	133.460879555591	-10.105480591047	2.00981566119259	-5.02806341206964	4.95458047565227e-07	1.55269976233542e-06	o__Lactobacillales_f__Aerococcaceae_g__Facklamia	p__Firmicutes	c__Bacilli	o__Lactobacillales	f__Aerococcaceae	g__Facklamia	s__uncultured_Facklamia
4393532	416.697879993968	-11.7842038714485	2.04313573748424	-5.76770483490178	8.03583862829416e-09	4.62398361405414e-08	o__Coriobacteriales_f__Eggerthellaceae_g__Eggerthella	p__Actinobacteriota	c__Coriobacteriia	o__Coriobacteriales	f__Eggerthellaceae	g__Eggerthella	NA
305841	84.333739212639	-9.43435432865643	2.09929032421066	-4.49406840962017	6.9875164491267e-06	1.58696580051062e-05	o__Lachnospirales_f__Lachnospiraceae_g__Fusicatenibacter	p__Firmicutes	c__Clostridia	o__Lachnospirales	f__Lachnospiraceae	g__Fusicatenibacter	NA
198945	515.933201940399	-12.0968651764753	2.05423473183753	-5.88874532641876	3.89138567018776e-09	2.49613708446002e-08	o__Lachnospirales_f__Lachnospiraceae_g__Roseburia	p__Firmicutes	c__Clostridia	o__Lachnospirales	f__Lachnospiraceae	g__Roseburia	s__Roseburia_hominis
310033	194.063415099355	-10.665465345064	2.01895808705004	-5.28265812622571	1.27322856266021e-07	4.85706550574695e-07	o__Lachnospirales_f__Lachnospiraceae_NA	p__Firmicutes	c__Clostridia	o__Lachnospirales	f__Lachnospiraceae	NA	NA
188262	108.530243742991	-9.79525613149812	1.99609185469989	-4.90721712451996	9.23777496142201e-07	2.67576922303141e-06	o__Lachnospirales_f__Lachnospiraceae_NA	p__Firmicutes	c__Clostridia	o__Lachnospirales	f__Lachnospiraceae	NA	NA
365033	151.509065571703	-10.3002364256262	2.07899815917272	-4.95442306198335	7.25452135687303e-07	2.17159934387707e-06	o__Coriobacteriales_f__Atopobiaceae_g__Olsenella	p__Actinobacteriota	c__Coriobacteriia	o__Coriobacteriales	f__Atopobiaceae	g__Olsenella	NA
4369131	343.362115411016	-11.4981890333138	2.04884204513118	-5.61204269535459	1.99952085156086e-08	1.0085980870028e-07	o__Peptococcales_f__Peptococcaceae_NA	p__Firmicutes	c__Clostridia	o__Peptococcales	f__Peptococcaceae	NA	NA
527058	376.345825239276	-11.6384078592124	2.02534235777411	-5.74639038903191	9.11686834223376e-09	5.13808691139471e-08	o__Aeromonadales_f__Succinivibrionaceae_g__Succinivibrio	p__Proteobacteria	c__Gammaproteobacteria	o__Aeromonadales	f__Succinivibrionaceae	g__Succinivibrio	s__uncultured_Succinivibrio
177137	243.462590457533	-10.9953673263283	2.03730828909496	-5.39700711236628	6.77617029730785e-08	2.84225581076971e-07	o__Lachnospirales_f__Lachnospiraceae_g__Dorea	p__Firmicutes	c__Clostridia	o__Lachnospirales	f__Lachnospiraceae	g__Dorea	NA
296909	367.270420905511	-11.6045277921807	2.02700220043295	-5.72497049569165	1.03451718233001e-08	5.66708512480379e-08	o__Lachnospirales_f__Lachnospiraceae_NA	p__Firmicutes	c__Clostridia	o__Lachnospirales	f__Lachnospiraceae	NA	NA
308734	612.153473255288	-12.3456352872776	2.05207771833273	-6.01616360676056	1.78599069776701e-09	1.2706048106971e-08	o__Clostridia_UCG-014_f__Clostridia_UCG-014_g__Clostridia_UCG-014	p__Firmicutes	c__Clostridia	o__Clostridia_UCG-014	f__Clostridia_UCG-014	g__Clostridia_UCG-014	NA
3989107	55.1968600098558	-8.74566319698665	1.96299915517052	-4.45525571111463	8.37932602207036e-06	1.85387511909941e-05	o__Oscillospirales_f__Ruminococcaceae_g__UBA1819	p__Firmicutes	c__Clostridia	o__Oscillospirales	f__Ruminococcaceae	g__UBA1819	s__Ruthenibacterium_lactatiformans
183815	96.8409034835643	-9.64583426362997	1.98482294587637	-4.85979582393984	1.17506876668235e-06	3.30103933532612e-06	o__Lachnospirales_f__Lachnospiraceae_NA	p__Firmicutes	c__Clostridia	o__Lachnospirales	f__Lachnospiraceae	NA	NA
175962	404.742539162801	-11.7454723254253	2.03186087610992	-5.78064790927639	7.44134816336046e-09	4.3644224024506e-08	o__Oscillospirales_f__Ruminococcaceae_NA	p__Firmicutes	c__Clostridia	o__Oscillospirales	f__Ruminococcaceae	NA	NA
3358082	474.230985070354	-11.9749322870966	2.03937624576352	-5.87186023764502	4.30931980203788e-09	2.70716214169306e-08	o__Clostridiales_f__Clostridiaceae_g__Clostridium_sensu_stricto_1	p__Firmicutes	c__Clostridia	o__Clostridiales	f__Clostridiaceae	g__Clostridium_sensu_stricto_1	NA
4288931	957.867011095742	-30	2.10399034582184	-14.2586205585852	3.96208958061047e-46	2.21048688733053e-44	o__Oscillospirales_f__Ruminococcaceae_NA	p__Firmicutes	c__Clostridia	o__Oscillospirales	f__Ruminococcaceae	NA	NA
211354	120.094551577173	-9.9539161906531	2.01396008924787	-4.94245950741281	7.7143131191589e-07	2.2842706630677e-06	o__Lachnospirales_f__Lachnospiraceae_NA	p__Firmicutes	c__Clostridia	o__Lachnospirales	f__Lachnospiraceae	NA	NA
185583	1134.09161320942	-30	2.10385221723821	-14.259556709445	3.90929823141745e-46	2.21048688733053e-44	o__Oscillospirales_f__Ruminococcaceae_g__Subdoligranulum	p__Firmicutes	c__Clostridia	o__Oscillospirales	f__Ruminococcaceae	g__Subdoligranulum	s__metagenome
295861	529.938315768698	-12.1359329711408	2.04394413782538	-5.93750716888605	2.89388395431453e-09	1.92387091040473e-08	o__Lachnospirales_f__Lachnospiraceae_g__Anaerostignum	p__Firmicutes	c__Clostridia	o__Lachnospirales	f__Lachnospiraceae	g__Anaerostignum	NA
195887	28.4038963495611	-7.62576682516589	2.22206792351108	-3.43183335868349	0.000599515815489587	0.000928249756148095	o__Oscillospirales_f__Ruminococcaceae_g__Faecalibacterium	p__Firmicutes	c__Clostridia	o__Oscillospirales	f__Ruminococcaceae	g__Faecalibacterium	s__unidentified
515243	525.822979097587	-12.1236995043154	2.0519965710564	-5.90824549871151	3.45770474986355e-09	2.23364464855572e-08	o__Gastranaerophilales_f__Gastranaerophilales_g__Gastranaerophilales	p__Cyanobacteria	c__Vampirivibrionia	o__Gastranaerophilales	f__Gastranaerophilales	g__Gastranaerophilales	s__rumen_bacterium
258099	402.37013329432	-11.7295756865521	2.13924367622165	-5.48304796547021	4.18059608306838e-08	1.87408390695979e-07	o__Oscillospirales_f__Ruminococcaceae_g__Candidatus_Soleaferrea	p__Firmicutes	c__Clostridia	o__Oscillospirales	f__Ruminococcaceae	g__Candidatus_Soleaferrea	s__Ruminococcaceae_bacterium
4359258	523.217325689399	-12.1074513149703	2.16312757968978	-5.59719705330864	2.17845055930924e-08	1.08022160637876e-07	o__Gastranaerophilales_f__Gastranaerophilales_g__Gastranaerophilales	p__Cyanobacteria	c__Vampirivibrionia	o__Gastranaerophilales	f__Gastranaerophilales	g__Gastranaerophilales	NA
347200	139.924596029892	-10.1704564550235	2.02038916781063	-5.03390961358429	4.80576331998463e-07	1.51472793250149e-06	o__Lachnospirales_f__Lachnospiraceae_NA	p__Firmicutes	c__Clostridia	o__Lachnospirales	f__Lachnospiraceae	NA	NA
182674	1074.25927744416	-14.6272483485869	2.03746124196779	-7.17915415876075	7.01440192922544e-13	6.15783553979118e-12	o__Oscillospirales_f__Ruminococcaceae_g__Subdoligranulum	p__Firmicutes	c__Clostridia	o__Oscillospirales	f__Ruminococcaceae	g__Subdoligranulum	NA
301251	982.052756690299	-29.9294905827487	2.10333905012124	-14.2295131072775	6.00987443184304e-46	2.49409788921486e-44	o__Bacteroidales_f__Prevotellaceae_g__Prevotellaceae_NK3B31_group	p__Bacteroidota	c__Bacteroidia	o__Bacteroidales	f__Prevotellaceae	g__Prevotellaceae_NK3B31_group	s__uncultured_Prevotella
269983	393.018742016302	-11.6972830319978	2.04458452699676	-5.72110513287494	1.05833380568274e-08	5.7744547684562e-08	o__RF39_f__RF39_g__RF39	p__Firmicutes	c__Bacilli	o__RF39	f__RF39	g__RF39	NA
942880	181.791109572554	-10.5669662681361	1.93700144193241	-5.45532183889044	4.8884223484159e-08	2.12867866650416e-07	o__Coriobacteriales_f__Atopobiaceae_g__Olsenella	p__Actinobacteriota	c__Coriobacteriia	o__Coriobacteriales	f__Atopobiaceae	g__Olsenella	NA
4439489	416.625467987582	-11.7881088435574	2.03755606684606	-5.7854156925381	7.23332316023065e-09	4.29762953055786e-08	o__Oscillospirales_f__UCG-010_g__UCG-010	p__Firmicutes	c__Clostridia	o__Oscillospirales	f__UCG-010	g__UCG-010	s__unidentified
287608	1074.16194826056	-30	2.11352987617905	-14.1942635105947	9.94254976585439e-46	3.09461861462218e-44	o__Oscillospirales_NA_NA	p__Firmicutes	c__Clostridia	o__Oscillospirales	NA	NA	NA
332284	318.009881210392	-11.3903318235092	2.03612250219504	-5.59412894422112	2.21732125029724e-08	1.09427800082237e-07	o__Lachnospirales_f__Lachnospiraceae_NA	p__Firmicutes	c__Clostridia	o__Lachnospirales	f__Lachnospiraceae	NA	NA
362767	156.637617108196	-10.3475377568681	2.00496747682755	-5.16095042760541	2.45699240931027e-07	8.47569547745697e-07	o__Lachnospirales_f__Lachnospiraceae_g__Fusicatenibacter	p__Firmicutes	c__Clostridia	o__Lachnospirales	f__Lachnospiraceae	g__Fusicatenibacter	NA
518820	757.250267134618	-12.6446448670376	2.17172410702647	-5.82239927536223	5.80087608890744e-09	3.53293955966181e-08	o__Bacteroidales_f__Prevotellaceae_g__Prevotella	p__Bacteroidota	c__Bacteroidia	o__Bacteroidales	f__Prevotellaceae	g__Prevotella	s__uncultured_Wautersiella
812596	480.208151322284	-11.9912918782965	2.04617319306334	-5.86035039406624	4.61891503538234e-09	2.88840371733156e-08	o__Veillonellales-Selenomonadales_f__Selenomonadaceae_NA	p__Firmicutes	c__Negativicutes	o__Veillonellales-Selenomonadales	f__Selenomonadaceae	NA	NA
310574	83.9055410930861	-9.38514199527538	2.08731873230884	-4.49626683745333	6.9156938214674e-06	1.57326290506638e-05	o__Lachnospirales_f__Lachnospiraceae_NA	p__Firmicutes	c__Clostridia	o__Lachnospirales	f__Lachnospiraceae	NA	NA
484444	743.190989845058	-7.16240179653557	2.12312492319599	-3.37351877804431	0.000742139843835739	0.00113054562417469	o__Lactobacillales_f__Lactobacillaceae_g__Lactobacillus	p__Firmicutes	c__Bacilli	o__Lactobacillales	f__Lactobacillaceae	g__Lactobacillus	s__Lactobacillus_coleohominis
163857	916.518354900909	-30	2.08556414849081	-14.3845970989236	6.46535137972654e-47	2.21048688733053e-44	o__Aeromonadales_f__Succinivibrionaceae_g__uncultured	p__Proteobacteria	c__Gammaproteobacteria	o__Aeromonadales	f__Succinivibrionaceae	g__uncultured	s__uncultured_bacterium
354854	136.341404482351	-10.1359752406615	2.09536490276759	-4.83733178277148	1.31593669953143e-06	3.6115737675517e-06	o__Lachnospirales_f__Lachnospiraceae_NA	p__Firmicutes	c__Clostridia	o__Lachnospirales	f__Lachnospiraceae	NA	NA
359779	714.037719757819	-12.5675693743395	2.06614560047717	-6.08261555789536	1.18237619712456e-09	9.02097048446846e-09	o__Pasteurellales_f__Pasteurellaceae_g__Actinobacillus	p__Proteobacteria	c__Gammaproteobacteria	o__Pasteurellales	f__Pasteurellaceae	g__Actinobacillus	NA
511229	442.922335281999	-11.8662122722195	2.1560892123756	-5.50358130086149	3.72152790456643e-08	1.70741456124078e-07	o__Clostridia_UCG-014_f__Clostridia_UCG-014_g__Clostridia_UCG-014	p__Firmicutes	c__Clostridia	o__Clostridia_UCG-014	f__Clostridia_UCG-014	g__Clostridia_UCG-014	s__uncultured_Escherichia
296325	1087.09099429282	-30	2.10875242339423	-14.2264211138225	6.2815191774009e-46	2.56792254132852e-44	o__Bacteroidales_f__Prevotellaceae_NA	p__Bacteroidota	c__Bacteroidia	o__Bacteroidales	f__Prevotellaceae	NA	NA
621649	1232.74172142598	-30	2.10594161858465	-14.2454091486934	4.78735871503108e-46	2.2587953834902e-44	o__Christensenellales_f__Christensenellaceae_g__Christensenellaceae_R-7_group	p__Firmicutes	c__Clostridia	o__Christensenellales	f__Christensenellaceae	g__Christensenellaceae_R-7_group	s__bacterium_AC2043
4429981	534.276987600232	-12.1466079362487	2.05489614552476	-5.91105684961361	3.39919682154326e-09	2.20625594649455e-08	o__Clostridia_UCG-014_f__Clostridia_UCG-014_g__Clostridia_UCG-014	p__Firmicutes	c__Clostridia	o__Clostridia_UCG-014	f__Clostridia_UCG-014	g__Clostridia_UCG-014	NA
4324240	53.1855315776478	-8.63436973756422	1.9838318757186	-4.35236969586277	1.34673916048622e-05	2.85725682461019e-05	o__Oscillospirales_f__Ruminococcaceae_g__Faecalibacterium	p__Firmicutes	c__Clostridia	o__Oscillospirales	f__Ruminococcaceae	g__Faecalibacterium	s__unidentified
540940	222.266422839128	-10.8581629718396	2.1389079639413	-5.07649845383324	3.84453925442416e-07	1.25959246625213e-06	o__Lactobacillales_f__Leuconostocaceae_g__Leuconostoc	p__Firmicutes	c__Bacilli	o__Lactobacillales	f__Leuconostocaceae	g__Leuconostoc	NA
551822	90.824835198203	-9.5345626669123	2.09388869872355	-4.5535193311491	5.27558212992043e-06	1.23502730374804e-05	o__Peptostreptococcales-Tissierellales_f__Peptostreptococcaceae_g__Tepidibacter	p__Firmicutes	c__Clostridia	o__Peptostreptococcales-Tissierellales	f__Peptostreptococcaceae	g__Tepidibacter	s__uncultured_Gram-positive
192767	157.13847024071	-10.3477944198089	2.00931912258164	-5.1499009308754	2.60624085381733e-07	8.92311712325708e-07	o__Lachnospirales_f__Lachnospiraceae_NA	p__Firmicutes	c__Clostridia	o__Lachnospirales	f__Lachnospiraceae	NA	NA
353195	561.463201648643	-12.2204176114409	2.04791626862329	-5.96724475442349	2.41293327431053e-09	1.65225605958413e-08	o__Lachnospirales_f__Lachnospiraceae_NA	p__Firmicutes	c__Clostridia	o__Lachnospirales	f__Lachnospiraceae	NA	NA
110723	765.906041631006	-12.6677988922275	2.0763225458578	-6.10107467045493	1.05357671308869e-09	8.23048920011772e-09	o__Lachnospirales_f__Lachnospiraceae_g__Lachnospiraceae	p__Firmicutes	c__Clostridia	o__Lachnospirales	f__Lachnospiraceae	g__Lachnospiraceae	s__uncultured_prokaryote
361845	318.251777267485	-11.3957582179467	2.03325508113234	-5.60468694936212	2.08631696390935e-08	1.04468412507271e-07	o__Lachnospirales_f__Lachnospiraceae_NA	p__Firmicutes	c__Clostridia	o__Lachnospirales	f__Lachnospiraceae	NA	NA
342638	459.570602207477	-11.9278032495999	2.05457305590235	-5.80548996071658	6.41780503511269e-09	3.88043443513767e-08	o__Bacteroidales_f__Prevotellaceae_g__Prevotella	p__Bacteroidota	c__Bacteroidia	o__Bacteroidales	f__Prevotellaceae	g__Prevotella	NA
345542	43.3968603741513	-8.47717595836879	2.12905007993175	-3.98167052915943	6.84325965515301e-05	0.000125543792333986	o__Lachnospirales_f__Lachnospiraceae_g__Roseburia	p__Firmicutes	c__Clostridia	o__Lachnospirales	f__Lachnospiraceae	g__Roseburia	NA
194497	164.81671182572	-10.414348598893	2.03871786888866	-5.10828337643895	3.25098834666887e-07	1.08747093971166e-06	o__Oscillospirales_f__Ruminococcaceae_g__Subdoligranulum	p__Firmicutes	c__Clostridia	o__Oscillospirales	f__Ruminococcaceae	g__Subdoligranulum	NA
323135	504.170511729358	-12.0637125890502	2.06064515901224	-5.85433767492161	4.7891470285113e-09	2.98124402524829e-08	o__Oscillospirales_f__Ruminococcaceae_g__Ruminococcus	p__Firmicutes	c__Clostridia	o__Oscillospirales	f__Ruminococcaceae	g__Ruminococcus	NA
228199	112.141415389742	-9.84901674215296	1.98803071877401	-4.95415722158795	7.26444529464699e-07	2.17219603297359e-06	o__Oscillospirales_NA_NA	p__Firmicutes	c__Clostridia	o__Oscillospirales	NA	NA	NA
184573	130.55666248606	-10.0834252664696	1.99004916205257	-5.06692269655759	4.04298372031306e-07	1.31673393697235e-06	o__Lachnospirales_f__Lachnospiraceae_NA	p__Firmicutes	c__Clostridia	o__Lachnospirales	f__Lachnospiraceae	NA	NA
2046330	595.053194021192	-12.3056195580005	2.04674859558907	-6.01227702538563	1.82935356853861e-09	1.29808275239048e-08	o__Lachnospirales_f__Lachnospiraceae_g__Lachnospiraceae	p__Firmicutes	c__Clostridia	o__Lachnospirales	f__Lachnospiraceae	g__Lachnospiraceae	s__Lachnobacterium_sp.
335516	282.120327211331	-11.2211862774549	2.01834365750944	-5.55960142649911	2.70391425395763e-08	1.29644867805693e-07	o__Oscillospirales_f__Oscillospiraceae_NA	p__Firmicutes	c__Clostridia	o__Oscillospirales	f__Oscillospiraceae	NA	NA
187736	361.648881306764	-11.5815678579406	2.0353950719825	-5.69008347193256	1.26977285446574e-08	6.80608189507176e-08	o__Lachnospirales_f__Lachnospiraceae_NA	p__Firmicutes	c__Clostridia	o__Lachnospirales	f__Lachnospiraceae	NA	NA
314996	975.905024564063	-30	2.1041345898093	-14.2576430924596	4.01796797269323e-46	2.21048688733053e-44	o__Lachnospirales_f__Lachnospiraceae_g__Coprococcus	p__Firmicutes	c__Clostridia	o__Lachnospirales	f__Lachnospiraceae	g__Coprococcus	s__Coprococcus_eutactus
323106	448.800573773877	-11.8938165372659	2.04466972955968	-5.81698665819602	5.99179222107666e-09	3.63086701184269e-08	o__Lachnospirales_f__Lachnospiraceae_g__Lachnospiraceae_UCG-003	p__Firmicutes	c__Clostridia	o__Lachnospirales	f__Lachnospiraceae	g__Lachnospiraceae_UCG-003	s__gut_metagenome
1959881	538.758079888708	-12.1578895216756	2.06525261140364	-5.88687768970427	3.93559744015856e-09	2.51104906685148e-08	o__Clostridiales_f__Clostridiaceae_g__Clostridium_sensu_stricto_1	p__Firmicutes	c__Clostridia	o__Clostridiales	f__Clostridiaceae	g__Clostridium_sensu_stricto_1	NA
547601	447.173596913078	-11.8806868713028	2.1456702649606	-5.53705155229009	3.07606031318632e-08	1.44516795845923e-07	o__Lachnospirales_f__Lachnospiraceae_NA	p__Firmicutes	c__Clostridia	o__Lachnospirales	f__Lachnospiraceae	NA	NA
169515	135.501441570604	-10.1255713166114	2.00876827504826	-5.04068659505691	4.63864590684744e-07	1.47316179146438e-06	o__Clostridia_UCG-014_f__Clostridia_UCG-014_g__Clostridia_UCG-014	p__Firmicutes	c__Clostridia	o__Clostridia_UCG-014	f__Clostridia_UCG-014	g__Clostridia_UCG-014	s__gut_metagenome
182224	541.280777751953	-12.1651661202743	2.05617238018399	-5.91641354465903	3.29037299560794e-09	2.14579324642147e-08	o__Oscillospirales_f__Ruminococcaceae_g__Subdoligranulum	p__Firmicutes	c__Clostridia	o__Oscillospirales	f__Ruminococcaceae	g__Subdoligranulum	s__metagenome
4480176	1081.14482326363	-29.9123774129716	2.1191619870142	-14.115191569247	3.06182776349673e-45	6.40179102612027e-44	o__Clostridia_UCG-014_f__Clostridia_UCG-014_g__Clostridia_UCG-014	p__Firmicutes	c__Clostridia	o__Clostridia_UCG-014	f__Clostridia_UCG-014	g__Clostridia_UCG-014	NA
4335376	728.179325666283	-12.5963298512603	2.06544072997313	-6.0986159846979	1.06990753204761e-09	8.32521798374545e-09	o__Coriobacteriales_f__Atopobiaceae_g__uncultured	p__Actinobacteriota	c__Coriobacteriia	o__Coriobacteriales	f__Atopobiaceae	g__uncultured	s__uncultured_bacterium
326804	368.082109828476	-11.602614247591	2.04057311714869	-5.6859585917722	1.30080913801188e-08	6.958820759794e-08	o__Christensenellales_f__Christensenellaceae_g__Christensenellaceae_R-7_group	p__Firmicutes	c__Clostridia	o__Christensenellales	f__Christensenellaceae	g__Christensenellaceae_R-7_group	s__bacterium_AC2043
185824	418.963693985486	-11.7939871858567	2.03705879264431	-5.78971369331317	7.05065029390967e-09	4.21832503969382e-08	o__Lachnospirales_f__Lachnospiraceae_NA	p__Firmicutes	c__Clostridia	o__Lachnospirales	f__Lachnospiraceae	NA	NA
300853	1336.11635288222	-30	2.21830361434204	-13.5238475950904	1.13102140117029e-41	1.07192651135136e-40	o__Bacteroidales_f__Prevotellaceae_g__Prevotellaceae_UCG-003	p__Bacteroidota	c__Bacteroidia	o__Bacteroidales	f__Prevotellaceae	g__Prevotellaceae_UCG-003	s__Alloprevotella_sp.
181234	310.628158087299	-11.3553069665736	2.03526365476571	-5.57928057133253	2.41515403862457e-08	1.17081538261818e-07	o__Oscillospirales_f__[Eubacterium]_coprostanoligenes_group_g__[Eubacterium]_coprostanoligenes_group	p__Firmicutes	c__Clostridia	o__Oscillospirales	f__[Eubacterium]_coprostanoligenes_group	g__[Eubacterium]_coprostanoligenes_group	s__metagenome
342844	236.377194799922	-10.95473737778	2.09646529603325	-5.22533685556712	1.73838337985637e-07	6.23224093904004e-07	o__Lachnospirales_f__Lachnospiraceae_g__[Bacteroides]_pectinophilus_group	p__Firmicutes	c__Clostridia	o__Lachnospirales	f__Lachnospiraceae	g__[Bacteroides]_pectinophilus_group	s__[Bacteroides]_pectinophilus
763362	320.499821918567	-11.3999105902832	2.03916925333848	-5.59046806517877	2.26458333149238e-08	1.11358954128503e-07	o__Lactobacillales_f__Leuconostocaceae_g__Leuconostoc	p__Firmicutes	c__Bacilli	o__Lactobacillales	f__Leuconostocaceae	g__Leuconostoc	NA
4439398	446.158097021887	-11.8847769063164	2.04918741991691	-5.79975105781113	6.64134383281587e-09	3.99794302375443e-08	o__Fusobacteriales_f__Fusobacteriaceae_g__Fusobacterium	p__Fusobacteriota	c__Fusobacteriia	o__Fusobacteriales	f__Fusobacteriaceae	g__Fusobacterium	s__Fusobacterium_necrogenes
344272	360.468166917381	-11.5723209879208	2.0396102773375	-5.67379029048006	1.396721006057e-08	7.41398999145374e-08	o__Oscillospirales_f__[Eubacterium]_coprostanoligenes_group_g__[Eubacterium]_coprostanoligenes_group	p__Firmicutes	c__Clostridia	o__Oscillospirales	f__[Eubacterium]_coprostanoligenes_group	g__[Eubacterium]_coprostanoligenes_group	s__uncultured_Clostridium
358007	211.468386441095	-10.7785642922711	2.03594748065395	-5.2941268842598	1.1958638252627e-07	4.60038064240805e-07	o__Clostridia_UCG-014_f__Clostridia_UCG-014_g__Clostridia_UCG-014	p__Firmicutes	c__Clostridia	o__Clostridia_UCG-014	f__Clostridia_UCG-014	g__Clostridia_UCG-014	s__uncultured_Acetivibrio
299713	1428.22525963211	-30	2.11617891604141	-14.1764950839407	1.28085870774153e-45	3.47353663416244e-44	NA_NA_NA	p__Bacteroidota	c__Bacteroidia	NA	NA	NA	NA
298115	477.456972497552	-11.9815164500686	2.06396455083229	-5.80509798253901	6.43283741501864e-09	3.88095631712248e-08	o__Lachnospirales_f__Lachnospiraceae_NA	p__Firmicutes	c__Clostridia	o__Lachnospirales	f__Lachnospiraceae	NA	NA
583746	193.095456370227	-10.6540839784762	2.00157126358892	-5.3228601810424	1.02148259059575e-07	4.03516961678298e-07	o__Veillonellales-Selenomonadales_f__Veillonellaceae_g__Dialister	p__Firmicutes	c__Negativicutes	o__Veillonellales-Selenomonadales	f__Veillonellaceae	g__Dialister	NA
1105668	378.701500206833	-11.644797144223	2.03327893320792	-5.72710263901217	1.02160365031908e-08	5.61882007675492e-08	o__Oscillospirales_f__[Eubacterium]_coprostanoligenes_group_g__[Eubacterium]_coprostanoligenes_group	p__Firmicutes	c__Clostridia	o__Oscillospirales	f__[Eubacterium]_coprostanoligenes_group	g__[Eubacterium]_coprostanoligenes_group	NA
187271	366.831173259147	-11.5983580736701	2.039992078878	-5.68549172016843	1.30436804475723e-08	6.96425745534125e-08	o__Lachnospirales_f__Lachnospiraceae_g__Blautia	p__Firmicutes	c__Clostridia	o__Lachnospirales	f__Lachnospiraceae	g__Blautia	s__Blautia_luti
197194	436.038649691413	-11.8507231953255	2.04888469100652	-5.78398737974065	7.2950417512349e-09	4.32491760966069e-08	o__Oscillospirales_f__Ruminococcaceae_g__Incertae_Sedis	p__Firmicutes	c__Clostridia	o__Oscillospirales	f__Ruminococcaceae	g__Incertae_Sedis	NA
181421	67.2733207399859	-9.03798344747425	2.01419008494003	-4.48715516725589	7.21805059945745e-06	1.62355316608979e-05	o__Lachnospirales_f__Lachnospiraceae_g__Roseburia	p__Firmicutes	c__Clostridia	o__Lachnospirales	f__Lachnospiraceae	g__Roseburia	NA
185753	56.1020460938023	-8.76705601806088	1.98719787533758	-4.41176801106008	1.02529937481021e-05	2.23590365255189e-05	o__Lachnospirales_f__Lachnospiraceae_NA	p__Firmicutes	c__Clostridia	o__Lachnospirales	f__Lachnospiraceae	NA	NA
157772	333.324558846455	-11.4617243984462	2.0440428381101	-5.60737974016417	2.05412645091042e-08	1.03423756416244e-07	o__Oscillospirales_f__Oscillospiraceae_g__Pseudoflavonifractor	p__Firmicutes	c__Clostridia	o__Oscillospirales	f__Oscillospiraceae	g__Pseudoflavonifractor	s__Pseudoflavonifractor_capillosus
72926	1049.07466198199	-30	2.10144221306403	-14.2759100457291	3.09224589285628e-46	2.21048688733053e-44	o__Veillonellales-Selenomonadales_f__Selenomonadaceae_g__Anaerovibrio	p__Firmicutes	c__Negativicutes	o__Veillonellales-Selenomonadales	f__Selenomonadaceae	g__Anaerovibrio	s__uncultured_Anaerovibrio
1108378	267.798988364715	-11.1373414744417	2.03624929870731	-5.46953729168235	4.51211982144211e-08	1.99978902765857e-07	o__Lachnospirales_f__Lachnospiraceae_g__Lachnospiraceae_FCS020_group	p__Firmicutes	c__Clostridia	o__Lachnospirales	f__Lachnospiraceae	g__Lachnospiraceae_FCS020_group	s__uncultured_prokaryote
619919	557.784049705453	-12.2116737285406	2.04683393029862	-5.96612824703318	2.429493566515e-09	1.65944710191636e-08	o__Christensenellales_f__Christensenellaceae_g__Christensenellaceae_R-7_group	p__Firmicutes	c__Clostridia	o__Christensenellales	f__Christensenellaceae	g__Christensenellaceae_R-7_group	s__uncultured_Christensenella
366623	461.881499318083	-11.9323082728262	2.06440586966728	-5.7800205125116	7.46915180708448e-09	4.37136897427444e-08	o__Lachnospirales_f__Lachnospiraceae_NA	p__Firmicutes	c__Clostridia	o__Lachnospirales	f__Lachnospiraceae	NA	NA
538947	208.409935739809	-10.7727002545341	2.1101059843655	-5.10528870793824	3.30289855018936e-07	1.10190488781591e-06	o__Lachnospirales_f__Lachnospiraceae_NA	p__Firmicutes	c__Clostridia	o__Lachnospirales	f__Lachnospiraceae	NA	NA
1126009	354.595164164822	-11.5493061932277	2.0425688851867	-5.65430437964004	1.56478698684174e-08	8.14819687634892e-08	o__Lactobacillales_f__Leuconostocaceae_g__Weissella	p__Firmicutes	c__Bacilli	o__Lactobacillales	f__Leuconostocaceae	g__Weissella	s__Weissella_jogaejeotgali
199182	420.605128504585	-11.8000484277529	2.03829257340381	-5.78918285908662	7.07296651232116e-09	4.22066563774459e-08	o__Oscillospirales_f__Ruminococcaceae_NA	p__Firmicutes	c__Clostridia	o__Oscillospirales	f__Ruminococcaceae	NA	NA
552031	280.529165618625	-11.2046081755389	2.12230382029975	-5.27945531095373	1.29568474489906e-07	4.90854843192051e-07	o__Bacteroidales_f__Rikenellaceae_g__Rikenellaceae_RC9_gut_group	p__Bacteroidota	c__Bacteroidia	o__Bacteroidales	f__Rikenellaceae	g__Rikenellaceae_RC9_gut_group	s__uncultured_beta
3824086	62.1656682648577	-8.97293758897775	1.99104641892956	-4.50664409612401	6.58609648319911e-06	1.50453029753814e-05	o__Oscillospirales_f__[Eubacterium]_coprostanoligenes_group_g__[Eubacterium]_coprostanoligenes_group	p__Firmicutes	c__Clostridia	o__Oscillospirales	f__[Eubacterium]_coprostanoligenes_group	g__[Eubacterium]_coprostanoligenes_group	s__metagenome
925131	280.36552801973	-11.2002761601897	2.13011343878028	-5.25806558293114	1.45578606265699e-07	5.40514816487008e-07	o__Bacteroidales_f__Prevotellaceae_g__Prevotella	p__Bacteroidota	c__Bacteroidia	o__Bacteroidales	f__Prevotellaceae	g__Prevotella	NA
327730	52.0753648529924	-8.73037006590116	2.0426735217173	-4.27399189008012	1.92004022092936e-05	3.91002986254685e-05	o__Lachnospirales_f__Lachnospiraceae_g__Roseburia	p__Firmicutes	c__Clostridia	o__Lachnospirales	f__Lachnospiraceae	g__Roseburia	NA
4295725	53.8150092919577	-5.84378316288609	2.05684908751995	-2.84113365357895	0.00449534680082551	0.00609844224242748	o__Pseudomonadales_f__Moraxellaceae_g__Psychrobacter	p__Proteobacteria	c__Gammaproteobacteria	o__Pseudomonadales	f__Moraxellaceae	g__Psychrobacter	s__Psychrobacter_sanguinis
4370257	227.531515040901	-10.9051481493154	1.99670123428808	-5.46158231489433	4.71909342805644e-08	2.06809550391145e-07	o__Oscillospirales_f__UCG-010_g__UCG-010	p__Firmicutes	c__Clostridia	o__Oscillospirales	f__UCG-010	g__UCG-010	NA
291202	454.748608964037	-11.9121172527881	2.04308778024204	-5.83044809331537	5.52787325246563e-09	3.38721361040344e-08	o__Oscillospirales_f__Butyricicoccaceae_g__Butyricicoccus	p__Firmicutes	c__Clostridia	o__Oscillospirales	f__Butyricicoccaceae	g__Butyricicoccus	NA
514272	169.506778395689	-10.4644767851841	2.10436732618886	-4.9727424746401	6.6012326552088e-07	1.99347036853549e-06	o__Lachnospirales_f__Lachnospiraceae_g__Anaerostipes	p__Firmicutes	c__Clostridia	o__Lachnospirales	f__Lachnospiraceae	g__Anaerostipes	NA
340876	453.607981997812	-11.9052292319169	2.05670420058471	-5.78849852522901	7.1018372185162e-09	4.22868090032954e-08	o__Lachnospirales_f__Lachnospiraceae_NA	p__Firmicutes	c__Clostridia	o__Lachnospirales	f__Lachnospiraceae	NA	NA
2403301	100.655271150906	-9.68225488777577	1.98480882072729	-4.87818009808518	1.07069141607884e-06	3.04529988436131e-06	o__Lachnospirales_f__Lachnospiraceae_NA	p__Firmicutes	c__Clostridia	o__Lachnospirales	f__Lachnospiraceae	NA	NA
4352242	355.329410541765	-11.5559611344494	2.02847240784035	-5.69687864118037	1.2202071815209e-08	6.56610504948084e-08	o__Gastranaerophilales_f__Gastranaerophilales_g__Gastranaerophilales	p__Cyanobacteria	c__Vampirivibrionia	o__Gastranaerophilales	f__Gastranaerophilales	g__Gastranaerophilales	s__Acinetobacter_sp.
3434021	600.36616950736	-12.316128627939	2.05495967743309	-5.99336754058523	2.05539591065364e-09	1.44352035878983e-08	o__Clostridiales_f__Clostridiaceae_g__Clostridium_sensu_stricto_1	p__Firmicutes	c__Clostridia	o__Clostridiales	f__Clostridiaceae	g__Clostridium_sensu_stricto_1	NA
294791	737.911932633335	-12.6158259188169	2.06204452701175	-6.1181151781913	9.46886203043024e-10	7.62800385333778e-09	o__Lachnospirales_f__Lachnospiraceae_g__Coprococcus	p__Firmicutes	c__Clostridia	o__Lachnospirales	f__Lachnospiraceae	g__Coprococcus	NA
195034	155.892749711125	-10.3476815098634	1.98857619768502	-5.2035629924111	1.95503441206489e-07	6.90056604980121e-07	o__Lachnospirales_f__Lachnospiraceae_NA	p__Firmicutes	c__Clostridia	o__Lachnospirales	f__Lachnospiraceae	NA	NA
345763	708.285596637686	-12.5567759512656	2.06195265247158	-6.08974989615512	1.13087215322124e-09	8.67635525958819e-09	o__Oscillospirales_f__Oscillospiraceae_NA	p__Firmicutes	c__Clostridia	o__Oscillospirales	f__Oscillospiraceae	NA	NA
198814	397.440541537512	-11.7086673322114	2.15105319472604	-5.4432253748623	5.23243763358551e-08	2.24986604056369e-07	o__Oscillospirales_f__Oscillospiraceae_NA	p__Firmicutes	c__Clostridia	o__Oscillospirales	f__Oscillospiraceae	NA	NA
344804	145.648927843717	-10.2310796659809	2.00745093433214	-5.09655279290035	3.45894134523863e-07	1.14836852661922e-06	o__Lachnospirales_f__Lachnospiraceae_g__[Eubacterium]_ruminantium_group	p__Firmicutes	c__Clostridia	o__Lachnospirales	f__Lachnospiraceae	g__[Eubacterium]_ruminantium_group	s__gut_metagenome
4326866	133.833374785584	-10.1094986367346	2.00943269756594	-5.03102126733601	4.87874019827689e-07	1.53419855374057e-06	o__Oscillospirales_f__Oscillospiraceae_g__NK4A214_group	p__Firmicutes	c__Clostridia	o__Oscillospirales	f__Oscillospiraceae	g__NK4A214_group	s__metagenome
333341	110.235201143281	-9.81588424671131	2.08914839461744	-4.69850981959984	2.62066591536622e-06	6.54962574245258e-06	o__Lachnospirales_f__Lachnospiraceae_NA	p__Firmicutes	c__Clostridia	o__Lachnospirales	f__Lachnospiraceae	NA	NA
618906	725.191997763713	-12.5905152248846	2.06657113394567	-6.09246641360255	1.11184176622441e-09	8.60264010646515e-09	o__Erysipelotrichales_f__Erysipelotrichaceae_NA	p__Firmicutes	c__Bacilli	o__Erysipelotrichales	f__Erysipelotrichaceae	NA	NA
184570	294.2031268122	-11.2710369580879	2.12685286351355	-5.29939665852965	1.16185974580466e-07	4.49482181321888e-07	o__Lachnospirales_f__Lachnospiraceae_g__[Eubacterium]_ventriosum_group	p__Firmicutes	c__Clostridia	o__Lachnospirales	f__Lachnospiraceae	g__[Eubacterium]_ventriosum_group	NA
518438	372.827441094832	-11.6218717902671	2.03343078447755	-5.71540073012771	1.09445798264356e-08	5.95786204407875e-08	o__Lachnospirales_f__Lachnospiraceae_NA	p__Firmicutes	c__Clostridia	o__Lachnospirales	f__Lachnospiraceae	NA	NA
4468384	289.376866020636	-11.2563245205846	2.03017939610215	-5.54449746766037	2.94799600774371e-08	1.39457013216062e-07	o__Lachnospirales_f__Lachnospiraceae_g__Blautia	p__Firmicutes	c__Clostridia	o__Lachnospirales	f__Lachnospiraceae	g__Blautia	s__Blautia_faecis
4445801	117.382146323073	-9.91001305145125	2.02587301722187	-4.89172468718751	9.9956198712007e-07	2.86380782711493e-06	o__Christensenellales_f__Christensenellaceae_g__Christensenellaceae_R-7_group	p__Firmicutes	c__Clostridia	o__Christensenellales	f__Christensenellaceae	g__Christensenellaceae_R-7_group	s__bacterium_AC2043
42406	647.891298572013	-12.4193706744346	2.16411237728365	-5.7387827013046	9.53594789364954e-09	5.30873196762319e-08	o__Bacteroidales_f__Prevotellaceae_g__Prevotella	p__Bacteroidota	c__Bacteroidia	o__Bacteroidales	f__Prevotellaceae	g__Prevotella	NA
185988	405.624481425618	-11.7477459223616	2.05236888969481	-5.72399337241391	1.04048810516095e-08	5.68841700605957e-08	o__Lachnospirales_f__Lachnospiraceae_NA	p__Firmicutes	c__Clostridia	o__Lachnospirales	f__Lachnospiraceae	NA	NA
4482377	17.2101805745265	-6.03446579550221	2.12752646072292	-2.83637637740671	0.00456286389650653	0.00617779743575452	o__Lactobacillales_f__Aerococcaceae_NA	p__Firmicutes	c__Bacilli	o__Lactobacillales	f__Aerococcaceae	NA	NA
921020	429.29931549748	-11.8278112493167	2.04880669703292	-5.77302449589107	7.78611171907295e-09	4.50870190243992e-08	o__RF39_f__RF39_g__RF39	p__Firmicutes	c__Bacilli	o__RF39	f__RF39	g__RF39	NA
4333086	447.883715731805	-11.8914334597206	2.03601561819102	-5.84054137575133	5.20314604095785e-09	3.21702415489471e-08	o__Lactobacillales_f__Lactobacillaceae_g__Lactobacillus	p__Firmicutes	c__Bacilli	o__Lactobacillales	f__Lactobacillaceae	g__Lactobacillus	s__Lactobacillus_nenjiangensis
296442	298.108131829318	-11.295525612073	2.05536030685888	-5.49564257633031	3.89290272237529e-08	1.76826874901922e-07	o__Bacteroidales_f__Prevotellaceae_g__Prevotella	p__Bacteroidota	c__Bacteroidia	o__Bacteroidales	f__Prevotellaceae	g__Prevotella	s__uncultured_Wautersiella
341969	753.256909455995	-12.6453705707436	2.06571426090394	-6.12154875922197	9.26701511415766e-10	7.48742017630615e-09	o__Oscillospirales_f__Oscillospiraceae_g__Intestinimonas	p__Firmicutes	c__Clostridia	o__Oscillospirales	f__Oscillospiraceae	g__Intestinimonas	NA
3532907	244.352674895983	-11.0061843786001	2.01362311169684	-5.46586117067626	4.60664784558294e-08	2.03428951952348e-07	o__Oscillospirales_f__Ruminococcaceae_g__Faecalibacterium	p__Firmicutes	c__Clostridia	o__Oscillospirales	f__Ruminococcaceae	g__Faecalibacterium	s__unidentified
195495	349.477988799696	-11.5286326847061	2.03646788872149	-5.66109230032781	1.50412493460714e-08	7.90748214182144e-08	o__Lachnospirales_f__Lachnospiraceae_NA	p__Firmicutes	c__Clostridia	o__Lachnospirales	f__Lachnospiraceae	NA	NA
36792	373.878089786395	-11.6240370003494	2.06374588365844	-5.63249433585459	1.77621680999664e-08	9.05969803087672e-08	o__Peptostreptococcales-Tissierellales_f__Anaerovoracaceae_g__Family_XIII_AD3011_group	p__Firmicutes	c__Clostridia	o__Peptostreptococcales-Tissierellales	f__Anaerovoracaceae	g__Family_XIII_AD3011_group	s__bacterium_AD3011
187505	99.4071256137452	-9.66406129358514	2.01476336652056	-4.7966234914598	1.61362492649136e-06	4.34157040634561e-06	o__Lachnospirales_f__Lachnospiraceae_g__Coprococcus	p__Firmicutes	c__Clostridia	o__Lachnospirales	f__Lachnospiraceae	g__Coprococcus	NA
292892	272.698913057774	-11.1678595186414	2.02224532940811	-5.52250479021264	3.34200684703631e-08	1.54859279690547e-07	o__Lachnospirales_f__Lachnospiraceae_NA	p__Firmicutes	c__Clostridia	o__Lachnospirales	f__Lachnospiraceae	NA	NA
290370	394.509846521238	-11.6984219688889	2.14098962140447	-5.46402553843995	4.6545652829384e-08	2.04636505777982e-07	o__WPS-2_f__WPS-2_g__WPS-2	p__WPS-2	c__WPS-2	o__WPS-2	f__WPS-2	g__WPS-2	s__uncultured_rumen
725212	398.463612620639	-11.7190635906579	2.05053855678988	-5.71511496423852	1.09629882081624e-08	5.95786204407875e-08	o__Christensenellales_f__Christensenellaceae_g__Christensenellaceae_R-7_group	p__Firmicutes	c__Clostridia	o__Christensenellales	f__Christensenellaceae	g__Christensenellaceae_R-7_group	s__uncultured_Christensenella
303112	297.058323891249	-11.284861581297	2.12672872719736	-5.30620639904951	1.11930213578829e-07	4.34244837099734e-07	o__Bacteroidales_f__Prevotellaceae_g__Prevotella	p__Bacteroidota	c__Bacteroidia	o__Bacteroidales	f__Prevotellaceae	g__Prevotella	NA
36611	422.838970643815	-11.8048374516371	2.04120864116149	-5.78325861138815	7.32672944407127e-09	4.33432223484043e-08	o__Lachnospirales_f__Lachnospiraceae_NA	p__Firmicutes	c__Clostridia	o__Lachnospirales	f__Lachnospiraceae	NA	NA
710432	323.597966446178	-11.4214616198784	2.03472046593105	-5.61328291090453	1.98523621389878e-08	1.00324021953298e-07	o__Peptococcales_f__Peptococcaceae_g__Peptococcus	p__Firmicutes	c__Clostridia	o__Peptococcales	f__Peptococcaceae	g__Peptococcus	s__Peptococcus_niger
302333	19.8609013219719	-5.88736947620325	2.00720383380894	-2.93311988400857	0.0033557428804905	0.00461646396266372	o__Oscillospirales_f__Oscillospiraceae_g__UCG-002	p__Firmicutes	c__Clostridia	o__Oscillospirales	f__Oscillospiraceae	g__UCG-002	NA
91359	294.783289957232	-11.2725796504192	2.13836592019039	-5.27158590771759	1.35249954812361e-07	5.10261193155726e-07	o__Lachnospirales_f__Lachnospiraceae_g__Lachnospira	p__Firmicutes	c__Clostridia	o__Lachnospirales	f__Lachnospiraceae	g__Lachnospira	NA
530928	530.250516384466	-12.1376012332496	2.05210127555055	-5.91471842928086	3.32443794196071e-09	2.16285879406898e-08	o__Oscillospirales_f__Ruminococcaceae_g__Ruminococcus	p__Firmicutes	c__Clostridia	o__Oscillospirales	f__Ruminococcaceae	g__Ruminococcus	s__Clostridiaceae_bacterium
192231	257.54840279082	-11.0698063762556	2.14740698584379	-5.15496431241509	2.53679237418564e-07	8.72898783026943e-07	o__Oscillospirales_f__Ruminococcaceae_g__Faecalibacterium	p__Firmicutes	c__Clostridia	o__Oscillospirales	f__Ruminococcaceae	g__Faecalibacterium	NA
309433	319.325287634092	-11.3949393423659	2.04314240452585	-5.57716354823064	2.44472004434139e-08	1.1824632594128e-07	o__Lachnospirales_f__Lachnospiraceae_g__[Eubacterium]_eligens_group	p__Firmicutes	c__Clostridia	o__Lachnospirales	f__Lachnospiraceae	g__[Eubacterium]_eligens_group	NA
1110312	588.458702776823	-12.2889170561604	2.0569044609865	-5.97447148822195	2.3083729980831e-09	1.58461996033825e-08	o__Clostridia_UCG-014_f__Clostridia_UCG-014_g__Clostridia_UCG-014	p__Firmicutes	c__Clostridia	o__Clostridia_UCG-014	f__Clostridia_UCG-014	g__Clostridia_UCG-014	s__uncultured_Escherichia
268730	669.385130624604	-12.4740183346957	2.06329866862776	-6.04566780581107	1.48792392502206e-09	1.078154399639e-08	NA_NA_NA	p__Firmicutes	c__Clostridia	NA	NA	NA	NA
3443119	128.404219717021	-10.0478763397476	2.09570301826547	-4.7945134650156	1.63070111915446e-06	4.38320938701085e-06	o__Oscillospirales_f__Ruminococcaceae_g__UBA1819	p__Firmicutes	c__Clostridia	o__Oscillospirales	f__Ruminococcaceae	g__UBA1819	s__Ruthenibacterium_lactatiformans
185834	426.588034686005	-11.819989068719	2.05339688116388	-5.75631003297292	8.59724282029318e-09	4.88623032951314e-08	o__Lachnospirales_f__Lachnospiraceae_g__Coprococcus	p__Firmicutes	c__Clostridia	o__Lachnospirales	f__Lachnospiraceae	g__Coprococcus	NA
68844	265.127680815535	-11.117150661332	2.11772567013252	-5.24957071547245	1.52454067791147e-07	5.60498915006646e-07	o__Lachnospirales_f__Lachnospiraceae_NA	p__Firmicutes	c__Clostridia	o__Lachnospirales	f__Lachnospiraceae	NA	NA
351927	644.233048589646	-12.4167047822808	2.0776059985171	-5.97644827322567	2.28054920470373e-09	1.56945333459385e-08	o__Oscillospirales_f__Oscillospiraceae_g__UCG-002	p__Firmicutes	c__Clostridia	o__Oscillospirales	f__Oscillospiraceae	g__UCG-002	NA
1017249	239.039891016351	-10.9710464417039	2.03234956108657	-5.39820838489927	6.73096619607492e-08	2.82762521641859e-07	o__Bifidobacteriales_f__Bifidobacteriaceae_g__Pseudoscardovia	p__Actinobacteriota	c__Actinobacteria	o__Bifidobacteriales	f__Bifidobacteriaceae	g__Pseudoscardovia	NA
295329	342.35068553843	-11.4981815137909	2.03724463029277	-5.64398665865596	1.66156955118147e-08	8.60309829997362e-08	o__Coriobacteriales_f__Eggerthellaceae_NA	p__Actinobacteriota	c__Coriobacteriia	o__Coriobacteriales	f__Eggerthellaceae	NA	NA
527630	144.425300019959	-10.2192118251529	1.98327251899069	-5.15270177310458	2.56760116315703e-07	8.82391416046061e-07	o__Peptostreptococcales-Tissierellales_f__Peptostreptococcaceae_g__Peptostreptococcus	p__Firmicutes	c__Clostridia	o__Peptostreptococcales-Tissierellales	f__Peptostreptococcaceae	g__Peptostreptococcus	NA
558318	271.418126884003	-11.1556822831378	2.11266654672212	-5.28038004882801	1.28916200223176e-07	4.89738519294422e-07	o__Erysipelotrichales_f__Erysipelotrichaceae_NA	p__Firmicutes	c__Bacilli	o__Erysipelotrichales	f__Erysipelotrichaceae	NA	NA
42492	469.147539335999	-11.9537122533209	2.08543012019313	-5.73201285316332	9.9245749712101e-09	5.49159815073625e-08	o__Lachnospirales_f__Lachnospiraceae_NA	p__Firmicutes	c__Clostridia	o__Lachnospirales	f__Lachnospiraceae	NA	NA
332163	306.065469107739	-11.3344070210669	2.03795590961469	-5.5616546793742	2.67228672915527e-08	1.28636087015049e-07	o__Lachnospirales_f__Lachnospiraceae_g__[Eubacterium]_eligens_group	p__Firmicutes	c__Clostridia	o__Lachnospirales	f__Lachnospiraceae	g__[Eubacterium]_eligens_group	s__human_gut
653954	312.012166381546	-11.3626190610603	2.03535187901072	-5.5826312777833	2.36906661148685e-08	1.15255301045515e-07	o__Lachnospirales_f__Lachnospiraceae_NA	p__Firmicutes	c__Clostridia	o__Lachnospirales	f__Lachnospiraceae	NA	NA
291890	234.644434612035	-10.9503601885525	2.00877275809253	-5.45126876319781	5.00117204247772e-08	2.1674383266371e-07	o__Lachnospirales_f__Lachnospiraceae_g__uncultured	p__Firmicutes	c__Clostridia	o__Lachnospirales	f__Lachnospiraceae	g__uncultured	s__butyrate-producing_bacterium
332527	81.7073384964195	-9.36677639322073	2.0819968846257	-4.4989387171464	6.82935392566111e-06	1.5562063562717e-05	NA_NA_NA	p__Bacteroidota	c__Bacteroidia	NA	NA	NA	NA
366633	201.514026217866	-10.7180616858279	2.11606746412052	-5.06508505402618	4.08218046319904e-07	1.32634546722446e-06	o__Oscillospirales_f__Oscillospiraceae_NA	p__Firmicutes	c__Clostridia	o__Oscillospirales	f__Oscillospiraceae	NA	NA
348642	341.397019304098	-11.490378627272	2.05306877202595	-5.59668472085978	2.18489510746196e-08	1.08022160637876e-07	o__Lachnospirales_f__Lachnospiraceae_NA	p__Firmicutes	c__Clostridia	o__Lachnospirales	f__Lachnospiraceae	NA	NA
3589405	48.0466748626744	-8.56667756354912	1.99565548363875	-4.29266355529922	1.76542415701177e-05	3.64118732383677e-05	o__Oscillospirales_f__Ruminococcaceae_g__UBA1819	p__Firmicutes	c__Clostridia	o__Oscillospirales	f__Ruminococcaceae	g__UBA1819	s__Ruthenibacterium_lactatiformans
99294	403.13120939206	-11.7365566947701	2.0297518558532	-5.78226183704446	7.37028716828891e-09	4.33857583701899e-08	o__Spirochaetales_f__Spirochaetaceae_g__Sphaerochaeta	p__Spirochaetota	c__Spirochaetia	o__Spirochaetales	f__Spirochaetaceae	g__Sphaerochaeta	s__uncultured_prokaryote
525378	401.000816966678	-11.7296039705493	2.04475698932746	-5.73642933207787	9.66933673258161e-09	5.36119702642531e-08	o__Lachnospirales_f__Lachnospiraceae_NA	p__Firmicutes	c__Clostridia	o__Lachnospirales	f__Lachnospiraceae	NA	NA
102513	417.833246147217	-11.7794803490023	2.15327749000959	-5.47048877985058	4.48796120392735e-08	1.99553989246055e-07	o__Bacteroidales_f__Bacteroidales_RF16_group_g__Bacteroidales_RF16_group	p__Bacteroidota	c__Bacteroidia	o__Bacteroidales	f__Bacteroidales_RF16_group	g__Bacteroidales_RF16_group	NA
295527	458.82508032168	-11.9236023654871	2.07480909449542	-5.74684311781797	9.09250180750581e-09	5.13492009293988e-08	o__Christensenellales_f__Christensenellaceae_g__Christensenellaceae_R-7_group	p__Firmicutes	c__Clostridia	o__Christensenellales	f__Christensenellaceae	g__Christensenellaceae_R-7_group	s__bacterium_AC2043
183988	508.914203528213	-12.0767379562448	2.06263229745994	-5.85501253476778	4.76974040202569e-09	2.97592687042104e-08	o__Lachnospirales_f__Lachnospiraceae_g__Lachnospiraceae_ND3007_group	p__Firmicutes	c__Clostridia	o__Lachnospirales	f__Lachnospiraceae	g__Lachnospiraceae_ND3007_group	s__uncultured_Clostridiales
191975	335.719234830651	-11.4718539418972	2.03307061457268	-5.64262444190036	1.67477403360618e-08	8.64725284124435e-08	o__Eubacteriales_f__Eubacteriaceae_g__Eubacterium	p__Firmicutes	c__Clostridia	o__Eubacteriales	f__Eubacteriaceae	g__Eubacterium	NA
367542	261.294604466308	-11.1021711642374	2.02101213895834	-5.49337183593542	3.9433130913155e-08	1.77978598476343e-07	o__Oscillospirales_NA_NA	p__Firmicutes	c__Clostridia	o__Oscillospirales	NA	NA	NA
583134	190.833436161029	-10.6300314221122	2.10889717760759	-5.04056410856942	4.64161601326675e-07	1.47316179146438e-06	o__Oscillospirales_f__Oscillospiraceae_g__UCG-005	p__Firmicutes	c__Clostridia	o__Oscillospirales	f__Oscillospiraceae	g__UCG-005	s__unidentified
4090254	210.241304336373	-10.781590331974	2.10483074863611	-5.12230750095238	3.01819157819849e-07	1.02059589292416e-06	o__Lachnospirales_f__Lachnospiraceae_g__Agathobacter	p__Firmicutes	c__Clostridia	o__Lachnospirales	f__Lachnospiraceae	g__Agathobacter	NA
515088	303.1017024603	-11.3104721057793	2.15473336533119	-5.24912840157409	1.52820533090365e-07	5.61093083290227e-07	o__Oscillospirales_f__Oscillospiraceae_g__UCG-005	p__Firmicutes	c__Clostridia	o__Oscillospirales	f__Oscillospiraceae	g__UCG-005	s__uncultured_Sporobacter
293471	88.1034888899627	-9.47358190286621	2.00070010696925	-4.73513340148575	2.18911062204313e-06	5.58284356962395e-06	o__Oscillospirales_NA_NA	p__Firmicutes	c__Clostridia	o__Oscillospirales	NA	NA	NA
541354	679.084601813012	-12.4957975972868	2.05807798018118	-6.07158607089647	1.26653047623734e-09	9.51848031495187e-09	o__Clostridia_UCG-014_f__Clostridia_UCG-014_g__Clostridia_UCG-014	p__Firmicutes	c__Clostridia	o__Clostridia_UCG-014	f__Clostridia_UCG-014	g__Clostridia_UCG-014	NA
784040	879.849607848721	-28.43233567156	2.12052057151707	-13.408186675227	5.4146593629262e-41	5.01038918751853e-40	o__Clostridia_UCG-014_f__Clostridia_UCG-014_g__Clostridia_UCG-014	p__Firmicutes	c__Clostridia	o__Clostridia_UCG-014	f__Clostridia_UCG-014	g__Clostridia_UCG-014	NA
363856	210.634625670444	-10.7859472775721	2.02578249114178	-5.3243363118875	1.01322294230856e-07	4.02205454925093e-07	o__Lachnospirales_f__Lachnospiraceae_g__Blautia	p__Firmicutes	c__Clostridia	o__Lachnospirales	f__Lachnospiraceae	g__Blautia	NA
916143	557.115894768951	-12.2062242894742	2.07555262502569	-5.88095148361904	4.07914730642814e-09	2.58031973956274e-08	o__Acidaminococcales_f__Acidaminococcaceae_g__Phascolarctobacterium	p__Firmicutes	c__Negativicutes	o__Acidaminococcales	f__Acidaminococcaceae	g__Phascolarctobacterium	s__wallaby_gut
365118	41.6822881538414	-8.06564573876959	2.04116083061053	-3.95149937124605	7.7663076315552e-05	0.000140873619886289	o__Lachnospirales_f__Lachnospiraceae_g__[Eubacterium]_hallii_group	p__Firmicutes	c__Clostridia	o__Lachnospirales	f__Lachnospiraceae	g__[Eubacterium]_hallii_group	NA
1043378	458.648419575624	-11.9203794050093	2.14720509264503	-5.55157932786254	2.83100194295684e-08	1.34386730013151e-07	o__Oscillospirales_f__Oscillospiraceae_g__UCG-005	p__Firmicutes	c__Clostridia	o__Oscillospirales	f__Oscillospiraceae	g__UCG-005	s__unidentified
337392	155.53550725374	-10.3299184566356	2.01026080771505	-5.13859615478302	2.7679854699789e-07	9.42974154511467e-07	o__Peptostreptococcales-Tissierellales_f__Anaerovoracaceae_NA	p__Firmicutes	c__Clostridia	o__Peptostreptococcales-Tissierellales	f__Anaerovoracaceae	NA	NA
2316624	48.9403803246756	-8.40615497796102	2.03769505576058	-4.1253253052741	3.70211103698995e-05	7.08974233347546e-05	o__Lachnospirales_f__Lachnospiraceae_g__Lachnospiraceae_FCS020_group	p__Firmicutes	c__Clostridia	o__Lachnospirales	f__Lachnospiraceae	g__Lachnospiraceae_FCS020_group	s__uncultured_prokaryote
310979	267.03532611219	-11.1354347713257	2.01614340185772	-5.52313628140999	3.33001238232215e-08	1.54591591782718e-07	o__Lachnospirales_f__Lachnospiraceae_NA	p__Firmicutes	c__Clostridia	o__Lachnospirales	f__Lachnospiraceae	NA	NA
289257	80.3835404095087	-9.33718414998807	1.9635096836902	-4.75535426565345	1.98098721883309e-06	5.147935476645e-06	o__Bacteroidales_f__Prevotellaceae_g__Prevotella	p__Bacteroidota	c__Bacteroidia	o__Bacteroidales	f__Prevotellaceae	g__Prevotella	s__uncultured_Wautersiella
157546	695.387651664267	-12.5289537972069	2.06758391337057	-6.05970752441299	1.36369282916856e-09	1.00678023156137e-08	o__Clostridia_UCG-014_f__Clostridia_UCG-014_g__Clostridia_UCG-014	p__Firmicutes	c__Clostridia	o__Clostridia_UCG-014	f__Clostridia_UCG-014	g__Clostridia_UCG-014	s__uncultured_Lactococcus
4455005	195.538294663303	-10.6818642891746	2.00994305296823	-5.314510912834	1.06944173452302e-07	4.19055924300221e-07	o__Peptostreptococcales-Tissierellales_f__Anaerovoracaceae_g__Family_XIII_AD3011_group	p__Firmicutes	c__Clostridia	o__Peptostreptococcales-Tissierellales	f__Anaerovoracaceae	g__Family_XIII_AD3011_group	s__metagenome
193188	704.834094673494	-12.5498760721924	2.06010795538227	-6.09185360379022	1.11610730123516e-09	8.61131802276932e-09	o__Oscillospirales_f__Ruminococcaceae_g__Subdoligranulum	p__Firmicutes	c__Clostridia	o__Oscillospirales	f__Ruminococcaceae	g__Subdoligranulum	s__metagenome
301253	795.812623484452	-12.7246487965277	2.07300022147966	-6.13827662181586	8.34215089933343e-10	6.86160700098326e-09	o__Bacteroidales_f__Prevotellaceae_g__Prevotella	p__Bacteroidota	c__Bacteroidia	o__Bacteroidales	f__Prevotellaceae	g__Prevotella	s__uncultured_Wautersiella
131921	572.053374663609	-8.7741540348297	1.92575654021011	-4.5562114689079	5.20845009529637e-06	1.22139938450486e-05	o__Lactobacillales_f__Lactobacillaceae_g__Lactobacillus	p__Firmicutes	c__Bacilli	o__Lactobacillales	f__Lactobacillaceae	g__Lactobacillus	NA
305187	201.137450392632	-10.7247257537109	2.02177601809241	-5.30460627573864	1.12916443855448e-07	4.37451399886948e-07	o__Christensenellales_f__Christensenellaceae_g__Christensenellaceae_R-7_group	p__Firmicutes	c__Clostridia	o__Christensenellales	f__Christensenellaceae	g__Christensenellaceae_R-7_group	s__bacterium_AC2043
102049	106.488964985712	-9.74564410113198	1.99656582367603	-4.88120350732467	1.05440360680285e-06	3.00834529065938e-06	o__Bifidobacteriales_f__Bifidobacteriaceae_g__Bifidobacterium	p__Actinobacteriota	c__Actinobacteria	o__Bifidobacteriales	f__Bifidobacteriaceae	g__Bifidobacterium	NA
269386	494.688660987584	-12.036805357629	2.04477946455521	-5.88660320894184	3.94213617651018e-09	2.51104906685148e-08	o__Gastranaerophilales_f__Gastranaerophilales_g__Gastranaerophilales	p__Cyanobacteria	c__Vampirivibrionia	o__Gastranaerophilales	f__Gastranaerophilales	g__Gastranaerophilales	s__Acinetobacter_sp.
301109	267.030638072111	-11.1277274063463	2.1236063758666	-5.24001412540746	1.60564306352418e-07	5.8482132327031e-07	o__RF39_f__RF39_g__RF39	p__Firmicutes	c__Bacilli	o__RF39	f__RF39	g__RF39	s__human_gut
193370	252.752247536279	-11.0503629165396	2.0348621365422	-5.4305216643901	5.61895573713485e-08	2.40098592262283e-07	o__Lachnospirales_f__Lachnospiraceae_g__Sellimonas	p__Firmicutes	c__Clostridia	o__Lachnospirales	f__Lachnospiraceae	g__Sellimonas	s__uncultured_bacterium
681370	384.171676023532	-11.6670918118746	2.03673852237362	-5.72832088346705	1.01429571199274e-08	5.58985101639459e-08	o__Bifidobacteriales_f__Bifidobacteriaceae_g__Bifidobacterium	p__Actinobacteriota	c__Actinobacteria	o__Bifidobacteriales	f__Bifidobacteriaceae	g__Bifidobacterium	NA
573379	286.073746819164	-11.2399451405186	2.01665614486156	-5.57355559556247	2.49591950583919e-08	1.20357808565027e-07	o__Lachnospirales_f__Lachnospiraceae_NA	p__Firmicutes	c__Clostridia	o__Lachnospirales	f__Lachnospiraceae	NA	NA
346738	77.6302945736831	-9.27360703151998	2.00963606094215	-4.61457037508193	3.93909288044075e-06	9.5619560793908e-06	o__Lachnospirales_f__Lachnospiraceae_g__Blautia	p__Firmicutes	c__Clostridia	o__Lachnospirales	f__Lachnospiraceae	g__Blautia	s__Blautia_luti
155932	273.89710817813	-11.1736148735872	2.01943987267195	-5.53302676885506	3.14751412443993e-08	1.47368225416085e-07	o__Oscillospirales_f__[Eubacterium]_coprostanoligenes_group_g__[Eubacterium]_coprostanoligenes_group	p__Firmicutes	c__Clostridia	o__Oscillospirales	f__[Eubacterium]_coprostanoligenes_group	g__[Eubacterium]_coprostanoligenes_group	s__uncultured_Clostridium
4333154	229.285320390833	-10.9139157877126	2.00399643876011	-5.44607544036611	5.14933037603026e-08	2.22377058128168e-07	o__Fusobacteriales_f__Fusobacteriaceae_g__Fusobacterium	p__Fusobacteriota	c__Fusobacteriia	o__Fusobacteriales	f__Fusobacteriaceae	g__Fusobacterium	s__Fusobacterium_gastrosuis
1652947	716.157204240321	-12.5738307084971	2.06097543546741	-6.10091245733138	1.05464661723306e-09	8.23048920011772e-09	o__Bacteroidales_f__Muribaculaceae_g__Muribaculaceae	p__Bacteroidota	c__Bacteroidia	o__Bacteroidales	f__Muribaculaceae	g__Muribaculaceae	s__uncultured_Barnesiella
569807	494.092400743652	-12.0311269452068	2.08401808345753	-5.77304344943412	7.78523559760564e-09	4.50870190243992e-08	o__Gastranaerophilales_f__Gastranaerophilales_g__Gastranaerophilales	p__Cyanobacteria	c__Vampirivibrionia	o__Gastranaerophilales	f__Gastranaerophilales	g__Gastranaerophilales	s__Candidatus_Gastranaerophilales
73937	939.143552092091	-30	2.10486282630178	-14.2527102598461	4.31215340372424e-46	2.2587953834902e-44	o__Bacteroidales_f__Prevotellaceae_g__Alloprevotella	p__Bacteroidota	c__Bacteroidia	o__Bacteroidales	f__Prevotellaceae	g__Alloprevotella	s__Prevotellaceae_bacterium
983033	325.845433207927	-11.4259794201144	2.04037875884688	-5.59993058669745	2.14437653071699e-08	1.06789951229706e-07	o__Lachnospirales_f__Lachnospiraceae_NA	p__Firmicutes	c__Clostridia	o__Lachnospirales	f__Lachnospiraceae	NA	NA
187517	321.494148892192	-11.4001444601786	2.12711069488982	-5.35945049195904	8.34754650266928e-08	3.41762778337984e-07	o__Peptostreptococcales-Tissierellales_f__Anaerovoracaceae_g__Family_XIII_UCG-001	p__Firmicutes	c__Clostridia	o__Peptostreptococcales-Tissierellales	f__Anaerovoracaceae	g__Family_XIII_UCG-001	s__uncultured_Anaerovorax
1107385	467.560381257681	-11.4150518526518	1.97519514489767	-5.7792020611934	7.50557408850760e-09	4.3833192811135e-08	o__Lactobacillales_f__Lactobacillaceae_g__Lactobacillus	p__Firmicutes	c__Bacilli	o__Lactobacillales	f__Lactobacillaceae	g__Lactobacillus	NA
825808	66.1822317949037	-9.07121242450367	2.25766913481479	-4.01795475015334	5.87054666309167e-05	0.000109013066509885	o__Bifidobacteriales_f__Bifidobacteriaceae_g__Bifidobacterium	p__Actinobacteriota	c__Actinobacteria	o__Bifidobacteriales	f__Bifidobacteriaceae	g__Bifidobacterium	NA
43950	301.376790498758	-11.3110032160659	2.04554418843892	-5.52958145807548	3.20995721201971e-08	1.49779775191175e-07	o__Oscillospirales_f__Oscillospiraceae_NA	p__Firmicutes	c__Clostridia	o__Oscillospirales	f__Oscillospiraceae	NA	NA
3474081	109.308800660321	-9.80509446553922	2.02127423047064	-4.85094714894582	1.22873287728841e-06	3.42022291757415e-06	o__Bacteroidales_f__Bacteroidaceae_g__Bacteroides	p__Bacteroidota	c__Bacteroidia	o__Bacteroidales	f__Bacteroidaceae	g__Bacteroides	NA
4483585	288.538223277107	-11.248051302529	2.03584348528195	-5.52500788191542	3.29470819889717e-08	1.53212321846848e-07	o__Lachnospirales_f__Lachnospiraceae_g__Lachnospiraceae_NK4A136_group	p__Firmicutes	c__Clostridia	o__Lachnospirales	f__Lachnospiraceae	g__Lachnospiraceae_NK4A136_group	s__uncultured_prokaryote
4456142	80.4560731635618	-9.33242498298897	2.05996627287683	-4.53037756290827	5.88783687956876e-06	1.35861711989375e-05	o__Clostridiales_f__Clostridiaceae_g__Clostridium_sensu_stricto_1	p__Firmicutes	c__Clostridia	o__Clostridiales	f__Clostridiaceae	g__Clostridium_sensu_stricto_1	NA
197765	282.512695123225	-11.2197842069299	2.02970929398553	-5.52777889926237	3.24310408402569e-08	1.51069083097727e-07	o__Lachnospirales_f__Lachnospiraceae_NA	p__Firmicutes	c__Clostridia	o__Lachnospirales	f__Lachnospiraceae	NA	NA
509383	304.039422027155	-11.3230797455197	2.04381797553785	-5.54016056275264	3.02194445287854e-08	1.42463095635703e-07	o__Lachnospirales_f__Lachnospiraceae_NA	p__Firmicutes	c__Clostridia	o__Lachnospirales	f__Lachnospiraceae	NA	NA
564581	286.170317594759	-11.2390312132156	2.01302786843196	-5.58314735203848	2.3620445379057e-08	1.15118149276222e-07	o__Peptostreptococcales-Tissierellales_f__Peptostreptococcaceae_g__Terrisporobacter	p__Firmicutes	c__Clostridia	o__Peptostreptococcales-Tissierellales	f__Peptostreptococcaceae	g__Terrisporobacter	NA
278609	149.808142677679	-10.2751062695046	2.11604714295121	-4.85580215154095	1.19900372134797e-06	3.34767705685228e-06	o__Oscillospirales_f__Oscillospiraceae_NA	p__Firmicutes	c__Clostridia	o__Oscillospirales	f__Oscillospiraceae	NA	NA
4304717	170.890896447722	-10.4858464383021	1.99191921998537	-5.26419261037057	1.4080677109398e-07	5.27591991828196e-07	o__Oscillospirales_f__[Eubacterium]_coprostanoligenes_group_g__[Eubacterium]_coprostanoligenes_group	p__Firmicutes	c__Clostridia	o__Oscillospirales	f__[Eubacterium]_coprostanoligenes_group	g__[Eubacterium]_coprostanoligenes_group	s__uncultured_Clostridium
385807	729.925550347189	-12.6012032399063	2.06546627182545	-6.10090003007862	1.05472862695923e-09	8.23048920011772e-09	o__Gastranaerophilales_f__Gastranaerophilales_g__Gastranaerophilales	p__Cyanobacteria	c__Vampirivibrionia	o__Gastranaerophilales	f__Gastranaerophilales	g__Gastranaerophilales	NA
381666	193.429411242016	-10.6567647262775	2.10195378585008	-5.06993293478507	3.97955907079221e-07	1.29916713884385e-06	o__Gastranaerophilales_f__Gastranaerophilales_g__Gastranaerophilales	p__Cyanobacteria	c__Vampirivibrionia	o__Gastranaerophilales	f__Gastranaerophilales	g__Gastranaerophilales	s__Candidatus_Gastranaerophilales
2256432	109.651673540176	-9.81310773943786	1.99786820738954	-4.91178932781552	9.02489921006736e-07	2.62690743213332e-06	o__Lachnospirales_f__Lachnospiraceae_g__[Eubacterium]_fissicatena_group	p__Firmicutes	c__Clostridia	o__Lachnospirales	f__Lachnospiraceae	g__[Eubacterium]_fissicatena_group	NA
536754	540.011493896036	-12.1632672199004	2.04568044223236	-5.94582954834683	2.75060259515456e-09	1.84165012181715e-08	o__Lactobacillales_f__Lactobacillaceae_g__Lactobacillus	p__Firmicutes	c__Bacilli	o__Lactobacillales	f__Lactobacillaceae	g__Lactobacillus	NA
311390	261.293986076857	-11.1072204802416	2.01878271571543	-5.50193955683107	3.75635743563919e-08	1.71477716936929e-07	o__Lachnospirales_f__Lachnospiraceae_g__Lachnospiraceae_UCG-001	p__Firmicutes	c__Clostridia	o__Lachnospirales	f__Lachnospiraceae	g__Lachnospiraceae_UCG-001	s__uncultured_Lachnospiraceae
4380358	171.478878049929	-10.4748087986583	2.09846519542137	-4.99165238552122	5.98649244425897e-07	1.83206735249445e-06	o__Oscillospirales_f__Ruminococcaceae_NA	p__Firmicutes	c__Clostridia	o__Oscillospirales	f__Ruminococcaceae	NA	NA
528752	221.580674653791	-10.8492749958639	2.11886368752003	-5.12032702234004	3.05006274416876e-07	1.02756726399486e-06	o__Oscillospirales_f__Oscillospiraceae_NA	p__Firmicutes	c__Clostridia	o__Oscillospirales	f__Oscillospiraceae	NA	NA
514521	379.041993885209	-11.6469818216919	2.03025603211183	-5.73670593140753	9.65356553709112e-09	5.36119702642531e-08	o__Bacteroidales_f__Prevotellaceae_g__Alloprevotella	p__Bacteroidota	c__Bacteroidia	o__Bacteroidales	f__Prevotellaceae	g__Alloprevotella	NA
1099710	447.237610277361	-11.887771159669	2.05848931927015	-5.77499773663331	7.69541195249942e-09	4.47510261951081e-08	o__Peptococcales_f__Peptococcaceae_g__Peptococcus	p__Firmicutes	c__Clostridia	o__Peptococcales	f__Peptococcaceae	g__Peptococcus	s__Peptococcus_simiae
4403115	58.9019977557867	-8.79857719917836	2.19704787510683	-4.00472711535725	6.20891135186196e-05	0.000114597090247641	o__Lactobacillales_f__Carnobacteriaceae_g__Jeotgalibaca	p__Firmicutes	c__Bacilli	o__Lactobacillales	f__Carnobacteriaceae	g__Jeotgalibaca	NA
294497	124.553777324561	-9.99947570939116	2.00079387178472	-4.99775406672531	5.80018921180261e-07	1.78904484809993e-06	o__Clostridiales_f__Clostridiaceae_g__Clostridium_sensu_stricto_1	p__Firmicutes	c__Clostridia	o__Clostridiales	f__Clostridiaceae	g__Clostridium_sensu_stricto_1	NA
712677	273.777048269577	-11.1595421488773	2.13537140385721	-5.22604270560116	1.73176377603412e-07	6.23195576619725e-07	o__Peptostreptococcales-Tissierellales_f__Peptostreptococcaceae_g__Terrisporobacter	p__Firmicutes	c__Clostridia	o__Peptostreptococcales-Tissierellales	f__Peptostreptococcaceae	g__Terrisporobacter	NA
495084	28.8766820574405	-6.26915259144299	2.12528605635751	-2.94979236921527	0.00317987549000983	0.00439438898442832	o__Peptostreptococcales-Tissierellales_f__Peptostreptococcales-Tissierellales_g__Anaerococcus	p__Firmicutes	c__Clostridia	o__Peptostreptococcales-Tissierellales	f__Peptostreptococcales-Tissierellales	g__Anaerococcus	NA
4296217	176.866599114672	-10.5207895442041	2.11011281555052	-4.98588960110141	6.16773570388747e-07	1.87913549420999e-06	o__Lachnospirales_f__Lachnospiraceae_NA	p__Firmicutes	c__Clostridia	o__Lachnospirales	f__Lachnospiraceae	NA	NA
321907	40.7682395332145	-7.56288677571595	2.03380895398264	-3.71858269229574	0.000200343709445849	0.000334598426934257	o__Lachnospirales_f__Lachnospiraceae_g__[Eubacterium]_ruminantium_group	p__Firmicutes	c__Clostridia	o__Lachnospirales	f__Lachnospiraceae	g__[Eubacterium]_ruminantium_group	s__gut_metagenome
441468	102.526063178284	-9.68839349033834	2.20244417442071	-4.39892806494702	1.08786875262596e-05	2.35681845365958e-05	o__Lachnospirales_f__Lachnospiraceae_NA	p__Firmicutes	c__Clostridia	o__Lachnospirales	f__Lachnospiraceae	NA	NA
820901	18.9286425285171	-6.85736045281939	2.10214120603188	-3.26208364744618	0.0011059650380053	0.00163831164905167	o__Gastranaerophilales_f__Gastranaerophilales_g__Gastranaerophilales	p__Cyanobacteria	c__Vampirivibrionia	o__Gastranaerophilales	f__Gastranaerophilales	g__Gastranaerophilales	NA
288250	945.875344161759	-30	2.09928986493993	-14.290546770614	2.50633876174128e-46	2.21048688733053e-44	o__Bacteroidales_f__Prevotellaceae_g__Prevotella	p__Bacteroidota	c__Bacteroidia	o__Bacteroidales	f__Prevotellaceae	g__Prevotella	NA
4357315	40.5526448116916	-7.97807864793084	2.04219007081573	-3.90662885004825	9.35927448765032e-05	0.000166786290316683	o__Oscillospirales_f__Oscillospiraceae_NA	p__Firmicutes	c__Clostridia	o__Oscillospirales	f__Oscillospiraceae	NA	NA
4358921	57.9125130298465	-8.72869220885375	2.18221490160701	-3.99992329005994	6.33630190337843e-05	0.000116790921355003	o__Lachnospirales_f__Lachnospiraceae_NA	p__Firmicutes	c__Clostridia	o__Lachnospirales	f__Lachnospiraceae	NA	NA
300300	299.169083943162	-11.2996562671591	2.03841655608117	-5.54334992690729	2.96739007522119e-08	1.40132438207428e-07	o__Christensenellales_f__Christensenellaceae_g__Christensenellaceae_R-7_group	p__Firmicutes	c__Clostridia	o__Christensenellales	f__Christensenellaceae	g__Christensenellaceae_R-7_group	s__uncultured_prokaryote
310902	38.5285011628905	-8.18386978002955	2.10786574616715	-3.88253843723716	0.000103371669879185	0.000183140364682464	o__Oscillospirales_f__Oscillospiraceae_g__NK4A214_group	p__Firmicutes	c__Clostridia	o__Oscillospirales	f__Oscillospiraceae	g__NK4A214_group	s__unidentified_rumen
33133	228.402201516686	-10.9079807668245	2.01096896036949	-5.42424123981523	5.8201234657917e-08	2.47152219733387e-07	o__Peptostreptococcales-Tissierellales_f__Anaerovoracaceae_NA	p__Firmicutes	c__Clostridia	o__Peptostreptococcales-Tissierellales	f__Anaerovoracaceae	NA	NA
148279	111.17791774467	-9.84040166311429	2.07652090281325	-4.73888880664896	2.14893377511608e-06	5.49573259574504e-06	o__Lachnospirales_f__Lachnospiraceae_g__Blautia	p__Firmicutes	c__Clostridia	o__Lachnospirales	f__Lachnospiraceae	g__Blautia	NA
25453	251.452416574047	-11.0390802372416	2.12728535148264	-5.18928042706999	2.1110827151986e-07	7.40747643336809e-07	o__Deferribacterales_f__Deferribacteraceae_g__Mucispirillum	p__Deferribacterota	c__Deferribacteres	o__Deferribacterales	f__Deferribacteraceae	g__Mucispirillum	s__Mucispirillum_schaedleri
3510703	89.1221913875174	-9.53025305219552	1.96724382549333	-4.84446967309992	1.26950306113253e-06	3.50566532557491e-06	o__Campylobacterales_f__Campylobacteraceae_g__Campylobacter	p__Campilobacterota	c__Campylobacteria	o__Campylobacterales	f__Campylobacteraceae	g__Campylobacter	s__Campylobacter_corcagiensis
185821	392.205582415953	-11.6927827738952	2.07544156937463	-5.63387712110752	1.76202591050358e-08	9.00408389714421e-08	o__Lachnospirales_f__Lachnospiraceae_g__Coprococcus	p__Firmicutes	c__Clostridia	o__Lachnospirales	f__Lachnospiraceae	g__Coprococcus	NA
327383	65.7448834735594	-9.02546643617674	1.96917345196592	-4.58337808036472	4.57523694921153e-06	1.08498476224159e-05	o__Lachnospirales_f__Lachnospiraceae_NA	p__Firmicutes	c__Clostridia	o__Lachnospirales	f__Lachnospiraceae	NA	NA
26704	776.577236710083	-12.6893677698675	2.06782609248824	-6.13657396817069	8.43201130180252e-10	6.91475417833446e-09	o__Monoglobales_f__Monoglobaceae_g__Monoglobus	p__Firmicutes	c__Clostridia	o__Monoglobales	f__Monoglobaceae	g__Monoglobus	NA
291111	103.604685097912	-9.70727120572989	2.04114592015157	-4.75579482578544	1.97667148914282e-06	5.14159848885298e-06	o__Oscillospirales_f__[Eubacterium]_coprostanoligenes_group_g__[Eubacterium]_coprostanoligenes_group	p__Firmicutes	c__Clostridia	o__Oscillospirales	f__[Eubacterium]_coprostanoligenes_group	g__[Eubacterium]_coprostanoligenes_group	s__uncultured_Clostridium
180881	206.327572479634	-10.76046935821	2.01323350453813	-5.34486900498837	9.0482466287366e-08	3.63922871014824e-07	o__Lachnospirales_f__Lachnospiraceae_g__Lachnospiraceae_ND3007_group	p__Firmicutes	c__Clostridia	o__Lachnospirales	f__Lachnospiraceae	g__Lachnospiraceae_ND3007_group	s__uncultured_Clostridia
657491	208.606149927945	-10.767835874787	2.10651937290478	-5.11167189501736	3.19320079278178e-07	1.07052349711497e-06	o__RF39_f__RF39_g__RF39	p__Firmicutes	c__Bacilli	o__RF39	f__RF39	g__RF39	s__uncultured_Lachnospiraceae
293013	685.081695249639	-12.5095230973761	2.05889054243126	-6.07585631172221	1.23327806033123e-09	9.33134974377691e-09	o__Bacteroidales_f__Muribaculaceae_NA	p__Bacteroidota	c__Bacteroidia	o__Bacteroidales	f__Muribaculaceae	NA	NA
655793	657.812458036861	-12.450302797907	2.05789018957362	-6.05003263098628	1.44816498466822e-09	1.0549265672889e-08	o__Oscillospirales_f__Oscillospiraceae_g__Oscillospira	p__Firmicutes	c__Clostridia	o__Oscillospirales	f__Oscillospiraceae	g__Oscillospira	s__uncultured_Lactobacillus
341724	562.005725336389	-12.219545559821	2.07765017170146	-5.88142591387942	4.06747004016177e-09	2.57888899074146e-08	o__Oscillospirales_f__Ruminococcaceae_g__Subdoligranulum	p__Firmicutes	c__Clostridia	o__Oscillospirales	f__Ruminococcaceae	g__Subdoligranulum	NA
325957	298.1074644379	-11.2969585811679	2.04116237950391	-5.53457122990558	3.11990623261227e-08	1.46325739231592e-07	o__Lachnospirales_f__Lachnospiraceae_g__Blautia	p__Firmicutes	c__Clostridia	o__Lachnospirales	f__Lachnospiraceae	g__Blautia	NA
177727	1374.91164447152	-30	2.12110266942484	-14.1435869335523	2.04584901563351e-45	4.81106028889381e-44	o__Oscillospirales_NA_NA	p__Firmicutes	c__Clostridia	o__Oscillospirales	NA	NA	NA
4358599	348.894420814599	-11.52368054272	2.04474724920116	-5.63574815773542	1.74299946728574e-08	8.92350568391709e-08	o__Bacteroidales_f__Muribaculaceae_g__Muribaculum	p__Bacteroidota	c__Bacteroidia	o__Bacteroidales	f__Muribaculaceae	g__Muribaculum	s__Muribaculum_intestinale
325213	210.507732685301	-10.7841969845557	2.00805246099513	-5.37047571915099	7.85292067770104e-08	3.24421564648916e-07	o__Synergistales_f__Synergistaceae_g__uncultured	p__Synergistota	c__Synergistia	o__Synergistales	f__Synergistaceae	g__uncultured	s__uncultured_rumen
300401	85.6889636207595	-9.46767873985093	1.95293054198352	-4.84793418727272	1.24753770942077e-06	3.45850788067155e-06	o__Lachnospirales_f__Lachnospiraceae_NA	p__Firmicutes	c__Clostridia	o__Lachnospirales	f__Lachnospiraceae	NA	NA
673925	106.041913335391	-9.75559362250886	2.09387797480126	-4.65910322373719	3.17589924610258e-06	7.82969220078754e-06	o__Campylobacterales_f__Helicobacteraceae_g__Helicobacter	p__Campilobacterota	c__Campylobacteria	o__Campylobacterales	f__Helicobacteraceae	g__Helicobacter	NA
3510697	790.415730491116	-12.7148925812946	2.0722950203049	-6.13565754716904	8.48076705247382e-10	6.93397640499277e-09	o__Bacteroidales_NA_NA	p__Bacteroidota	c__Bacteroidia	o__Bacteroidales	NA	NA	NA
188047	89.9255384480494	-9.51236206974894	1.99105958977981	-4.77753760790298	1.77454868539584e-06	4.70521669825674e-06	o__Lachnospirales_f__Lachnospiraceae_g__Dorea	p__Firmicutes	c__Clostridia	o__Lachnospirales	f__Lachnospiraceae	g__Dorea	NA
840376	162.264842588174	-10.3952298649057	2.06025393815651	-5.04560611310237	4.5208590221223e-07	1.44488131407152e-06	o__Oscillospirales_f__[Eubacterium]_coprostanoligenes_group_g__[Eubacterium]_coprostanoligenes_group	p__Firmicutes	c__Clostridia	o__Oscillospirales	f__[Eubacterium]_coprostanoligenes_group	g__[Eubacterium]_coprostanoligenes_group	NA
176828	260.097315322742	-11.093882698316	2.02234953875134	-5.48564058078986	4.11973775792938e-08	1.85167180866594e-07	o__Coriobacteriales_f__Eggerthellaceae_g__Senegalimassilia	p__Actinobacteriota	c__Coriobacteriia	o__Coriobacteriales	f__Eggerthellaceae	g__Senegalimassilia	s__Senegalimassilia_anaerobia
49461	513.607405800191	-12.0883940569964	2.05985014903757	-5.86857935401007	4.39545016978387e-09	2.75495149085538e-08	o__Bacteroidales_f__Bacteroidaceae_g__Bacteroides	p__Bacteroidota	c__Bacteroidia	o__Bacteroidales	f__Bacteroidaceae	g__Bacteroides	NA
667010	148.587683768794	-10.256234404154	2.0930012454815	-4.90025241327296	9.57136062172648e-07	2.7595743939904e-06	o__Clostridia_UCG-014_f__Clostridia_UCG-014_g__Clostridia_UCG-014	p__Firmicutes	c__Clostridia	o__Clostridia_UCG-014	f__Clostridia_UCG-014	g__Clostridia_UCG-014	NA
1013234	1076.06791979264	-30	2.10047803599538	-14.2824630802595	2.81474345745239e-46	2.21048688733053e-44	o__Bacteroidales_f__Prevotellaceae_g__Prevotellaceae_NK3B31_group	p__Bacteroidota	c__Bacteroidia	o__Bacteroidales	f__Prevotellaceae	g__Prevotellaceae_NK3B31_group	s__uncultured_Prevotella
183048	100.042354497263	-9.64745274020026	2.34452338976917	-4.11488867302369	3.87366326594095e-05	7.3937029166636e-05	o__Oscillospirales_f__Ruminococcaceae_g__Faecalibacterium	p__Firmicutes	c__Clostridia	o__Oscillospirales	f__Ruminococcaceae	g__Faecalibacterium	NA
822770	202.996194892612	-10.7324966671116	2.01048128500209	-5.33827235656187	9.38364277127728e-08	3.76307431193682e-07	o__Bifidobacteriales_f__Bifidobacteriaceae_g__Bifidobacterium	p__Actinobacteriota	c__Actinobacteria	o__Bifidobacteriales	f__Bifidobacteriaceae	g__Bifidobacterium	s__Bifidobacterium_ramosum
585480	66.0674857568646	-9.0644396834275	2.07999596627988	-4.35791214520451	1.313090696342e-05	2.79669939135362e-05	o__Lachnospirales_f__Lachnospiraceae_g__[Eubacterium]_ventriosum_group	p__Firmicutes	c__Clostridia	o__Lachnospirales	f__Lachnospiraceae	g__[Eubacterium]_ventriosum_group	NA
107768	212.813204883331	-10.7964890864713	2.02925416069011	-5.32042229880146	1.03526658438797e-07	4.07413099804405e-07	o__Clostridia_UCG-014_f__Clostridia_UCG-014_g__Clostridia_UCG-014	p__Firmicutes	c__Clostridia	o__Clostridia_UCG-014	f__Clostridia_UCG-014	g__Clostridia_UCG-014	s__uncultured_Lactococcus
4178726	138.123379579988	-10.1624040993369	1.99918359474	-5.08327705673203	3.70977957975493e-07	1.22128440732557e-06	o__Lachnospirales_f__Lachnospiraceae_NA	p__Firmicutes	c__Clostridia	o__Lachnospirales	f__Lachnospiraceae	NA	NA
305434	323.30017376262	-11.410181982304	2.11966822433393	-5.38300374148856	7.32530150555251e-08	3.04970964820513e-07	o__Oscillospirales_f__Oscillospiraceae_g__UCG-005	p__Firmicutes	c__Clostridia	o__Oscillospirales	f__Oscillospiraceae	g__UCG-005	s__uncultured_Sporobacter
4303423	379.923189522645	-11.6453079254092	2.14310756745806	-5.43384200692349	5.5153419201502e-08	2.36039398738928e-07	o__Gastranaerophilales_f__Gastranaerophilales_g__Gastranaerophilales	p__Cyanobacteria	c__Vampirivibrionia	o__Gastranaerophilales	f__Gastranaerophilales	g__Gastranaerophilales	s__Candidatus_Gastranaerophilales
291733	89.433843264714	-9.50195742168029	2.00151454469759	-4.74738364847404	2.06064858773062e-06	5.31722635293842e-06	o__Lachnospirales_f__Lachnospiraceae_g__Blautia	p__Firmicutes	c__Clostridia	o__Lachnospirales	f__Lachnospiraceae	g__Blautia	NA
33112	209.216898156526	-10.7784861771205	2.01371959410885	-5.35252584751771	8.67349089014891e-08	3.52473168369701e-07	o__Oscillospirales_f__Ruminococcaceae_NA	p__Firmicutes	c__Clostridia	o__Oscillospirales	f__Ruminococcaceae	NA	NA
4297831	195.558994691985	-10.6708160569772	2.13656282294458	-4.99438441144025	5.90237291071854e-07	1.8144331540357e-06	o__Lachnospirales_f__Lachnospiraceae_NA	p__Firmicutes	c__Clostridia	o__Lachnospirales	f__Lachnospiraceae	NA	NA
28970	430.764074118315	-11.8381867574769	2.03292026498201	-5.82324204318051	5.77168710247927e-09	3.52871673519882e-08	o__Bacteroidales_f__Prevotellaceae_g__Prevotella	p__Bacteroidota	c__Bacteroidia	o__Bacteroidales	f__Prevotellaceae	g__Prevotella	NA
564188	206.458320788282	-10.7578776843617	2.01368801325938	-5.34237558823667	9.17363311584028e-08	3.68424942878102e-07	o__Lachnospirales_f__Lachnospiraceae_g__[Eubacterium]_fissicatena_group	p__Firmicutes	c__Clostridia	o__Lachnospirales	f__Lachnospiraceae	g__[Eubacterium]_fissicatena_group	NA
530061	143.482236714534	-10.2127519904274	2.0998154472929	-4.86364266135569	1.15244892377691e-06	3.24414964257447e-06	o__Clostridiales_f__Clostridiaceae_g__Clostridium_sensu_stricto_1	p__Firmicutes	c__Clostridia	o__Clostridiales	f__Clostridiaceae	g__Clostridium_sensu_stricto_1	NA
195207	75.8000494046552	-9.23820753069321	2.08382184526023	-4.43330006915227	9.28015638438308e-06	2.04163440456428e-05	o__Lachnospirales_f__Lachnospiraceae_NA	p__Firmicutes	c__Clostridia	o__Lachnospirales	f__Lachnospiraceae	NA	NA
145735	63.8049217996448	-9.00348903838715	1.95814904603754	-4.59795900450295	4.2664991719194e-06	1.0214983594307e-05	o__Lachnospirales_f__Lachnospiraceae_g__[Eubacterium]_hallii_group	p__Firmicutes	c__Clostridia	o__Lachnospirales	f__Lachnospiraceae	g__[Eubacterium]_hallii_group	NA
343443	355.565703449862	-11.5571409775751	2.0413264738012	-5.66158384065548	1.49982197082414e-08	7.90002380401409e-08	o__Bacteroidales_f__Prevotellaceae_NA	p__Bacteroidota	c__Bacteroidia	o__Bacteroidales	f__Prevotellaceae	NA	NA
257909	328.729229606344	-11.4369020468406	2.04819479598348	-5.58389371424458	2.35192472623509e-08	1.14829266045596e-07	o__Actinomycetales_f__Actinomycetaceae_g__Trueperella	p__Actinobacteriota	c__Actinobacteria	o__Actinomycetales	f__Actinomycetaceae	g__Trueperella	NA
300859	640.893056080293	-12.4042445493782	2.15423046442953	-5.75808612597212	8.50729498864821e-09	4.86460980666126e-08	o__Bacteroidales_f__Prevotellaceae_g__uncultured	p__Bacteroidota	c__Bacteroidia	o__Bacteroidales	f__Prevotellaceae	g__uncultured	s__metagenome
288839	316.041301430393	-11.3791252617281	2.06905170770839	-5.49968143344821	3.80478027852369e-08	1.73111182439807e-07	o__Oscillospirales_NA_NA	p__Firmicutes	c__Clostridia	o__Oscillospirales	NA	NA	NA
175789	95.8347207581308	-9.58505402392169	2.13298217421544	-4.49373376851932	6.99851154268914e-06	1.58814607418604e-05	o__Oscillospirales_f__Ruminococcaceae_g__Faecalibacterium	p__Firmicutes	c__Clostridia	o__Oscillospirales	f__Ruminococcaceae	g__Faecalibacterium	NA
40798	219.021776040863	-10.826263483717	2.21679911422844	-4.88373683218701	1.04093986273629e-06	2.97302845050543e-06	o__Oscillospirales_f__Butyricicoccaceae_g__Butyricicoccus	p__Firmicutes	c__Clostridia	o__Oscillospirales	f__Butyricicoccaceae	g__Butyricicoccus	NA
522591	372.823127070596	-11.6159897151428	2.14435920289296	-5.41699809410272	6.06079865231745e-08	2.56974110041757e-07	o__Bacteroidales_f__Muribaculaceae_g__Muribaculaceae	p__Bacteroidota	c__Bacteroidia	o__Bacteroidales	f__Muribaculaceae	g__Muribaculaceae	NA
350447	168.063376868265	-10.4359535022668	2.21959346274944	-4.70174096176137	2.57952616891001e-06	6.46415569683853e-06	o__Lachnospirales_f__Lachnospiraceae_NA	p__Firmicutes	c__Clostridia	o__Lachnospirales	f__Lachnospiraceae	NA	NA
510205	911.807940719923	-30	2.09894498880252	-14.2928948400479	2.42323239606675e-46	2.21048688733053e-44	o__Bacteroidales_NA_NA	p__Bacteroidota	c__Bacteroidia	o__Bacteroidales	NA	NA	NA
512398	57.4393147644334	-8.89238577444213	2.12638047740063	-4.18193539159677	2.89038113338101e-05	5.67102716642593e-05	o__Christensenellales_f__Christensenellaceae_g__Christensenellaceae_R-7_group	p__Firmicutes	c__Clostridia	o__Christensenellales	f__Christensenellaceae	g__Christensenellaceae_R-7_group	s__uncultured_Christensenella
49682	336.243283837467	-11.4658777016693	2.13270796826281	-5.37620615306687	7.60716880611481e-08	3.15219899545362e-07	o__Bacteroidales_f__Prevotellaceae_g__Prevotella	p__Bacteroidota	c__Bacteroidia	o__Bacteroidales	f__Prevotellaceae	g__Prevotella	NA
291206	494.859165943059	-12.0367597663668	2.04920418351172	-5.87387038500939	4.25736289442185e-09	2.68067056731527e-08	o__Oscillospirales_f__Butyricicoccaceae_g__UCG-009	p__Firmicutes	c__Clostridia	o__Oscillospirales	f__Butyricicoccaceae	g__UCG-009	NA
4398028	30.752771946131	-7.03355653421872	2.02918164700689	-3.46620350356187	0.00052786357865896	0.000825238779650052	o__Oscillospirales_f__[Eubacterium]_coprostanoligenes_group_g__[Eubacterium]_coprostanoligenes_group	p__Firmicutes	c__Clostridia	o__Oscillospirales	f__[Eubacterium]_coprostanoligenes_group	g__[Eubacterium]_coprostanoligenes_group	s__metagenome
36503	162.598803656021	-10.4024987177619	2.11443225140777	-4.91975976569407	8.66504990403661e-07	2.53563800076456e-06	o__Oscillospirales_f__Oscillospiraceae_g__Oscillibacter	p__Firmicutes	c__Clostridia	o__Oscillospirales	f__Oscillospiraceae	g__Oscillibacter	s__uncultured_Oscillibacter
195457	79.174533427334	-9.33692249137909	2.06925588947889	-4.51221259722036	6.41548343881903e-06	1.47046101580965e-05	o__Lachnospirales_f__Lachnospiraceae_g__Blautia	p__Firmicutes	c__Clostridia	o__Lachnospirales	f__Lachnospiraceae	g__Blautia	NA
301386	272.120797938274	-11.1566530308541	2.05106614406549	-5.43944087962959	5.34480413701502e-08	2.29457970709783e-07	o__Oscillospirales_NA_NA	p__Firmicutes	c__Clostridia	o__Oscillospirales	NA	NA	NA
738351	111.003232644994	-9.84146783641497	2.07117074876378	-4.75164485703994	2.01768531973851e-06	5.22842014263365e-06	o__Oscillospirales_f__Butyricicoccaceae_g__Butyricicoccus	p__Firmicutes	c__Clostridia	o__Oscillospirales	f__Butyricicoccaceae	g__Butyricicoccus	NA
351231	175.330015678172	-10.5100591327858	2.02054709132094	-5.20159078594637	1.9758991035521e-07	6.96523506387285e-07	o__Bacteroidales_f__Bacteroidaceae_g__Bacteroides	p__Bacteroidota	c__Bacteroidia	o__Bacteroidales	f__Bacteroidaceae	g__Bacteroides	NA
1918929	146.820310177379	-8.79174481770105	2.13406033574912	-4.11972645310184	3.79322461144541e-05	7.25533673934984e-05	o__Rickettsiales_f__Mitochondria_g__Mitochondria	p__Proteobacteria	c__Alphaproteobacteria	o__Rickettsiales	f__Mitochondria	g__Mitochondria	NA
331912	116.064285349073	-9.89482859705156	2.08757711485934	-4.73986255483466	2.13863240830427e-06	5.48475109208369e-06	o__Lachnospirales_f__Lachnospiraceae_NA	p__Firmicutes	c__Clostridia	o__Lachnospirales	f__Lachnospiraceae	NA	NA
1144764	85.2733393421892	-9.46682048761872	2.0620178033934	-4.59104692114659	4.4102816502347e-06	1.05041403826025e-05	o__RF39_f__RF39_g__RF39	p__Firmicutes	c__Bacilli	o__RF39	f__RF39	g__RF39	s__unidentified_rumen
43628	305.716516210445	-11.3344093652359	2.01846606480589	-5.61535790116241	1.96155802050651e-08	9.93106731639064e-08	o__Erysipelotrichales_f__Erysipelotrichaceae_g__Catenisphaera	p__Firmicutes	c__Bacilli	o__Erysipelotrichales	f__Erysipelotrichaceae	g__Catenisphaera	s__uncultured_rumen
153291	308.769817663978	-11.3410635049022	2.06022629082727	-5.50476593537126	3.69659067645985e-08	1.69881910450059e-07	o__Clostridia_UCG-014_f__Clostridia_UCG-014_g__Clostridia_UCG-014	p__Firmicutes	c__Clostridia	o__Clostridia_UCG-014	f__Clostridia_UCG-014	g__Clostridia_UCG-014	s__uncultured_Acetivibrio
189250	564.05454111091	-12.2261725001742	2.0558756579548	-5.9469416123818	2.73198804950648e-09	1.83855411980301e-08	o__Oscillospirales_f__Ruminococcaceae_g__Subdoligranulum	p__Firmicutes	c__Clostridia	o__Oscillospirales	f__Ruminococcaceae	g__Subdoligranulum	s__metagenome
16733	359.331451196075	-11.5710027695417	2.04725068641012	-5.65197161556779	1.58617788821946e-08	8.22829779513844e-08	NA_NA_NA	p__Bacteroidota	c__Bacteroidia	NA	NA	NA	NA
875643	483.353170327186	-12.0028192886149	2.04145737333372	-5.87953461355608	4.11421563472885e-09	2.59650613445215e-08	o__Bacteroidales_f__Prevotellaceae_g__Prevotellaceae_UCG-003	p__Bacteroidota	c__Bacteroidia	o__Bacteroidales	f__Prevotellaceae	g__Prevotellaceae_UCG-003	NA
188317	330.785529480133	-11.4485558873494	2.02950426006029	-5.64106028878661	1.69006167014884e-08	8.70127615514602e-08	o__Oscillospirales_f__Ruminococcaceae_g__Subdoligranulum	p__Firmicutes	c__Clostridia	o__Oscillospirales	f__Ruminococcaceae	g__Subdoligranulum	s__metagenome
289074	321.82050296642	-11.4063189665737	2.04526355532766	-5.57694334153738	2.44781550962781e-08	1.1824632594128e-07	o__Lachnospirales_f__Lachnospiraceae_g__Blautia	p__Firmicutes	c__Clostridia	o__Lachnospirales	f__Lachnospiraceae	g__Blautia	NA
299508	151.198596063048	-10.2970799518493	2.01577746418528	-5.10824242000894	3.2516929522594e-07	1.08747093971166e-06	NA_NA_NA	p__Firmicutes	NA	NA	NA	NA	NA
303809	24.5022281535643	-7.58991911618037	2.22825825312299	-3.40621160296065	0.000658711033237313	0.00101303173500112	o__Clostridiales_f__Clostridiaceae_g__Clostridium_sensu_stricto_1	p__Firmicutes	c__Clostridia	o__Clostridiales	f__Clostridiaceae	g__Clostridium_sensu_stricto_1	NA
349680	188.290430088002	-10.6153969724436	2.01977490023605	-5.25573269140188	1.47436306842488e-07	5.45713573569696e-07	o__Oscillospirales_f__Oscillospiraceae_NA	p__Firmicutes	c__Clostridia	o__Oscillospirales	f__Oscillospiraceae	NA	NA
182643	252.491413454285	-11.0426599849622	2.05647623584296	-5.3696997769759	7.88678261535447e-08	3.2484056516475e-07	o__Clostridiales_f__Clostridiaceae_g__Clostridium_sensu_stricto_1	p__Firmicutes	c__Clostridia	o__Clostridiales	f__Clostridiaceae	g__Clostridium_sensu_stricto_1	NA
4426298	317.010941555809	-11.3779214389267	2.13723602212606	-5.32366164575886	1.01698996487387e-07	4.02534033784616e-07	o__Bifidobacteriales_f__Bifidobacteriaceae_g__Bifidobacterium	p__Actinobacteriota	c__Actinobacteria	o__Bifidobacteriales	f__Bifidobacteriaceae	g__Bifidobacterium	NA
4443094	200.90659383487	-10.7089220728206	2.03461256223823	-5.26337164705203	1.41437261056566e-07	5.29230407150184e-07	o__Clostridia_UCG-014_f__Clostridia_UCG-014_g__Clostridia_UCG-014	p__Firmicutes	c__Clostridia	o__Clostridia_UCG-014	f__Clostridia_UCG-014	g__Clostridia_UCG-014	s__uncultured_Escherichia
194014	269.296837816312	-11.1484244584353	2.02045501102109	-5.51777911293417	3.43310560059902e-08	1.58571268803385e-07	o__Lachnospirales_f__Lachnospiraceae_NA	p__Firmicutes	c__Clostridia	o__Lachnospirales	f__Lachnospiraceae	NA	NA
4371645	314.131196269639	-11.3744543009676	2.03225520055457	-5.59696159117403	2.18141010515464e-08	1.08022160637876e-07	o__Lactobacillales_f__Lactobacillaceae_g__Lactobacillus	p__Firmicutes	c__Bacilli	o__Lactobacillales	f__Lactobacillaceae	g__Lactobacillus	NA
25534	366.019305986238	-11.5865392559283	2.15759370012514	-5.37012100807313	7.86838268068833e-08	3.24570785578394e-07	o__Lachnospirales_f__Lachnospiraceae_NA	p__Firmicutes	c__Clostridia	o__Lachnospirales	f__Lachnospiraceae	NA	NA
291493	274.878773117228	-11.1760971940889	2.11709868724312	-5.27896845878372	1.29913162928575e-07	4.91480874670395e-07	o__Lachnospirales_f__Lachnospiraceae_g__Oribacterium	p__Firmicutes	c__Clostridia	o__Lachnospirales	f__Lachnospiraceae	g__Oribacterium	NA
222773	397.225282019473	-11.7181968654332	2.02858282345968	-5.77654347158882	7.62508084715343e-09	4.44363754050069e-08	o__Erysipelotrichales_f__Erysipelotrichaceae_g__Erysipelotrichaceae_UCG-007	p__Firmicutes	c__Bacilli	o__Erysipelotrichales	f__Erysipelotrichaceae	g__Erysipelotrichaceae_UCG-007	s__haloalkaliphilic_bacterium
196253	88.3450998782476	-9.43217266822385	2.07445996043245	-4.5468087348659	5.44654520954437e-06	1.27070590536133e-05	o__Lachnospirales_f__Lachnospiraceae_NA	p__Firmicutes	c__Clostridia	o__Lachnospirales	f__Lachnospiraceae	NA	NA
346974	125.605895196897	-10.0128561448808	2.08906024301943	-4.79299540467472	1.64309389802091e-06	4.41219037909733e-06	o__Peptostreptococcales-Tissierellales_f__Anaerovoracaceae_NA	p__Firmicutes	c__Clostridia	o__Peptostreptococcales-Tissierellales	f__Anaerovoracaceae	NA	NA
36330	284.96415699042	-11.2213688331172	2.15355309335779	-5.21063022208617	1.88200226867593e-07	6.68586798171642e-07	o__Lachnospirales_f__Lachnospiraceae_NA	p__Firmicutes	c__Clostridia	o__Lachnospirales	f__Lachnospiraceae	NA	NA
43544	511.617043656642	-12.076779320083	2.1500557375294	-5.61696104397755	1.94345217190468e-08	9.85762129416095e-08	o__Bacteroidales_f__Prevotellaceae_g__Prevotellaceae_NK3B31_group	p__Bacteroidota	c__Bacteroidia	o__Bacteroidales	f__Prevotellaceae	g__Prevotellaceae_NK3B31_group	NA
583572	184.303567706045	-10.5926298690398	1.99625638795455	-5.3062471999869	1.11905175374297e-07	4.34244837099734e-07	o__Oscillospirales_f__[Eubacterium]_coprostanoligenes_group_g__[Eubacterium]_coprostanoligenes_group	p__Firmicutes	c__Clostridia	o__Oscillospirales	f__[Eubacterium]_coprostanoligenes_group	g__[Eubacterium]_coprostanoligenes_group	s__uncultured_Clostridium
733799	103.442118805271	-9.74881932556301	2.06637243256598	-4.71784232693092	2.38359108467644e-06	6.02830653825372e-06	o__Bacteroidales_f__Rikenellaceae_g__Rikenellaceae_RC9_gut_group	p__Bacteroidota	c__Bacteroidia	o__Bacteroidales	f__Rikenellaceae	g__Rikenellaceae_RC9_gut_group	s__uncultured_Rikenella
1067655	212.682975355049	-10.8019200599003	2.01990383243386	-5.34773977179134	8.90593877014419e-08	3.59254290006258e-07	o__Bacteroidales_f__Muribaculaceae_NA	p__Bacteroidota	c__Bacteroidia	o__Bacteroidales	f__Muribaculaceae	NA	NA
189651	113.273186064811	-9.88073529471211	1.97867914965738	-4.9936015631554	5.92635975602646e-07	1.81569344203092e-06	o__Lachnospirales_f__Lachnospiraceae_NA	p__Firmicutes	c__Clostridia	o__Lachnospirales	f__Lachnospiraceae	NA	NA
516366	344.703828744264	-11.5008895040032	2.13663840271399	-5.38270279584724	7.33756355665272e-08	3.04970964820513e-07	o__Bacteroidales_f__Rikenellaceae_g__Rikenellaceae_RC9_gut_group	p__Bacteroidota	c__Bacteroidia	o__Bacteroidales	f__Rikenellaceae	g__Rikenellaceae_RC9_gut_group	NA
2298935	65.823252603678	-9.0232142653693	2.08031615155416	-4.33742451051406	1.44162023580826e-05	3.04206303996829e-05	o__Lachnospirales_f__Lachnospiraceae_g__Roseburia	p__Firmicutes	c__Clostridia	o__Lachnospirales	f__Lachnospiraceae	g__Roseburia	NA
177039	303.014895664309	-11.3178948778754	2.05583573317639	-5.50525253318202	3.6863945386959e-08	1.6969806120148e-07	o__Christensenellales_f__Christensenellaceae_g__Christensenellaceae_R-7_group	p__Firmicutes	c__Clostridia	o__Christensenellales	f__Christensenellaceae	g__Christensenellaceae_R-7_group	s__bacterium_AC2043
196632	42.0790293321715	-8.2539970579292	1.92918001435352	-4.27850018998624	1.88156829512285e-05	3.84311376610103e-05	o__Monoglobales_f__Monoglobaceae_g__Monoglobus	p__Firmicutes	c__Clostridia	o__Monoglobales	f__Monoglobaceae	g__Monoglobus	NA
4355504	245.270240851725	-11.0128635881888	2.01759351549914	-5.45841543580908	4.80402570175554e-08	2.09767724308545e-07	o__Spirochaetales_f__Spirochaetaceae_g__Treponema	p__Spirochaetota	c__Spirochaetia	o__Spirochaetales	f__Spirochaetaceae	g__Treponema	s__Treponema_porcinum
1026524	404.484384429053	-11.7411548749318	2.03693980722278	-5.76411479283724	8.20875321073588e-09	4.70371862849489e-08	o__Oscillospirales_f__Oscillospiraceae_NA	p__Firmicutes	c__Clostridia	o__Oscillospirales	f__Oscillospiraceae	NA	NA
293307	41.6593568415733	-8.05630671953169	2.06524526634448	-3.90089586492141	9.58373722218884e-05	0.000170453612023216	o__Lachnospirales_f__Lachnospiraceae_NA	p__Firmicutes	c__Clostridia	o__Lachnospirales	f__Lachnospiraceae	NA	NA
312835	37.2762790987407	-7.38430434134026	2.06394258900996	-3.57776634905451	0.00034654301671198	0.000553781401851874	o__Lachnospirales_f__Lachnospiraceae_g__[Eubacterium]_hallii_group	p__Firmicutes	c__Clostridia	o__Lachnospirales	f__Lachnospiraceae	g__[Eubacterium]_hallii_group	NA
324951	383.59561417631	-11.6649921592107	2.04250456436477	-5.71112170945801	1.12233941097651e-08	6.06328924391449e-08	o__Oscillospirales_f__Oscillospiraceae_g__UCG-005	p__Firmicutes	c__Clostridia	o__Oscillospirales	f__Oscillospiraceae	g__UCG-005	s__wallaby_gut
233623	32.0237678357151	-7.89714327233834	2.21391088353423	-3.56705562589383	0.000361014867252926	0.000575899663020246	o__Oscillospirales_f__[Eubacterium]_coprostanoligenes_group_g__[Eubacterium]_coprostanoligenes_group	p__Firmicutes	c__Clostridia	o__Oscillospirales	f__[Eubacterium]_coprostanoligenes_group	g__[Eubacterium]_coprostanoligenes_group	NA
36647	209.679042726698	-10.7811042056121	2.02188440762346	-5.3322060177932	9.70267692649513e-08	3.8796543214117e-07	o__Lachnospirales_f__Lachnospiraceae_NA	p__Firmicutes	c__Clostridia	o__Lachnospirales	f__Lachnospiraceae	NA	NA
534926	167.676521258792	-10.4452102220545	1.98287442853614	-5.26771139500028	1.38135048574647e-07	5.1900123188746e-07	o__Lachnospirales_f__Lachnospiraceae_g__[Eubacterium]_ventriosum_group	p__Firmicutes	c__Clostridia	o__Lachnospirales	f__Lachnospiraceae	g__[Eubacterium]_ventriosum_group	s__uncultured_Clostridiales
907096	194.424474140337	-10.6546035222475	2.11932737128148	-5.02735144490917	4.97300458921343e-07	1.55669252226921e-06	o__RF39_f__RF39_g__RF39	p__Firmicutes	c__Bacilli	o__RF39	f__RF39	g__RF39	s__metagenome
189677	267.81004815495	-11.1338558277901	2.12562731573908	-5.23791529462863	1.62400562618211e-07	5.89940505319998e-07	o__Lachnospirales_f__Lachnospiraceae_g__[Eubacterium]_xylanophilum_group	p__Firmicutes	c__Clostridia	o__Lachnospirales	f__Lachnospiraceae	g__[Eubacterium]_xylanophilum_group	s__uncultured_organism
972100	212.015813625264	-10.7988476297005	2.01900144685507	-5.34860816792452	8.86331975328124e-08	3.58591326502767e-07	o__Lachnospirales_f__Lachnospiraceae_g__Lachnospiraceae_NK4B4_group	p__Firmicutes	c__Clostridia	o__Lachnospirales	f__Lachnospiraceae	g__Lachnospiraceae_NK4B4_group	NA
271602	140.084372756663	-10.1856998591376	1.98450356521538	-5.13261857407251	2.85738598987972e-07	9.71014916411979e-07	o__Clostridia_UCG-014_f__Clostridia_UCG-014_g__Clostridia_UCG-014	p__Firmicutes	c__Clostridia	o__Clostridia_UCG-014	f__Clostridia_UCG-014	g__Clostridia_UCG-014	s__gut_metagenome
196753	25.1316278492845	-6.77660889100418	2.10722318189521	-3.21589518814489	0.00130038315816116	0.0019083927517171	o__Clostridiales_f__Clostridiaceae_g__Clostridium_sensu_stricto_1	p__Firmicutes	c__Clostridia	o__Clostridiales	f__Clostridiaceae	g__Clostridium_sensu_stricto_1	NA
4459634	108.953144190268	-9.81401042040395	1.99430635666267	-4.9210144608008	8.60967681330523e-07	2.52212885472118e-06	o__Clostridiales_f__Clostridiaceae_g__Clostridium_sensu_stricto_1	p__Firmicutes	c__Clostridia	o__Clostridiales	f__Clostridiaceae	g__Clostridium_sensu_stricto_1	NA
175612	193.994031399529	-10.6561516106555	2.02263804624231	-5.26844218640732	1.37586359830382e-07	5.1764977963656e-07	o__Lachnospirales_f__Lachnospiraceae_g__Agathobacter	p__Firmicutes	c__Clostridia	o__Lachnospirales	f__Lachnospiraceae	g__Agathobacter	NA
361727	199.901306578827	-10.706153706986	2.03324917899795	-5.26553942210973	1.3977831960233e-07	5.24455914233948e-07	o__Lachnospirales_f__Lachnospiraceae_NA	p__Firmicutes	c__Clostridia	o__Lachnospirales	f__Lachnospiraceae	NA	NA
297496	292.817324398422	-11.2608218663834	2.06546331912068	-5.45195925879593	4.98178709971737e-08	2.16245877434641e-07	o__Oscillospirales_f__Oscillospiraceae_g__NK4A214_group	p__Firmicutes	c__Clostridia	o__Oscillospirales	f__Oscillospiraceae	g__NK4A214_group	s__uncultured_Lachnospiraceae
47181	281.678600874149	-11.2047836547385	2.14536748172268	-5.22278059595709	1.76256183060659e-07	6.31066255428949e-07	o__Bacteroidales_f__Prevotellaceae_NA	p__Bacteroidota	c__Bacteroidia	o__Bacteroidales	f__Prevotellaceae	NA	NA
291494	141.253674028777	-10.2055233850879	1.9920381046323	-5.12315671138814	3.0046242484185e-07	1.01726400697383e-06	o__Christensenellales_f__Christensenellaceae_g__Christensenellaceae_R-7_group	p__Firmicutes	c__Clostridia	o__Christensenellales	f__Christensenellaceae	g__Christensenellaceae_R-7_group	s__uncultured_Christensenella
187002	81.4990988747207	-9.35640210934364	1.98127230780622	-4.72242107885897	2.33053536883274e-06	5.92146231468727e-06	o__Lachnospirales_f__Lachnospiraceae_NA	p__Firmicutes	c__Clostridia	o__Lachnospirales	f__Lachnospiraceae	NA	NA
860192	213.358346353342	-10.7992099138148	2.12267099724643	-5.0875571050925	3.62705190884751e-07	1.1969942139343e-06	o__Erysipelotrichales_f__Erysipelatoclostridiaceae_g__Candidatus_Stoquefichus	p__Firmicutes	c__Bacilli	o__Erysipelotrichales	f__Erysipelatoclostridiaceae	g__Candidatus_Stoquefichus	s__Longibaculum_muris
179807	145.806280953688	-10.2372913969808	2.01160077197505	-5.08912679871838	3.59716037170699e-07	1.18993022440887e-06	o__Lachnospirales_f__Lachnospiraceae_NA	p__Firmicutes	c__Clostridia	o__Lachnospirales	f__Lachnospiraceae	NA	NA
531436	460.273713232271	-11.9281097907557	2.0629702921388	-5.7820075433026	7.38143972271212e-09	4.33857583701899e-08	o__Lachnospirales_f__Lachnospiraceae_NA	p__Firmicutes	c__Clostridia	o__Lachnospirales	f__Lachnospiraceae	NA	NA
149120	172.0703830795	-10.4856462977671	2.00663689103751	-5.22548266933617	1.73701390725534e-07	6.23224093904004e-07	o__Lachnospirales_f__Lachnospiraceae_NA	p__Firmicutes	c__Clostridia	o__Lachnospirales	f__Lachnospiraceae	NA	NA
228232	447.282426896972	-11.8871034400953	2.06095137806074	-5.76777480858404	8.03250378033128e-09	4.62398361405414e-08	o__Clostridia_UCG-014_f__Clostridia_UCG-014_g__Clostridia_UCG-014	p__Firmicutes	c__Clostridia	o__Clostridia_UCG-014	f__Clostridia_UCG-014	g__Clostridia_UCG-014	s__uncultured_Escherichia
651458	147.258900238074	-10.256362073365	2.08982649480399	-4.90775770087409	9.21235667531849e-07	2.67576922303141e-06	o__Bacteroidales_f__Rikenellaceae_g__Rikenellaceae_RC9_gut_group	p__Bacteroidota	c__Bacteroidia	o__Bacteroidales	f__Rikenellaceae	g__Rikenellaceae_RC9_gut_group	s__wallaby_gut
741727	161.025528261508	-10.3956385921984	2.00557642113448	-5.18336697751861	2.17915666431698e-07	7.6228736954843e-07	o__Bacteroidales_f__Prevotellaceae_g__Prevotellaceae_UCG-001	p__Bacteroidota	c__Bacteroidia	o__Bacteroidales	f__Prevotellaceae	g__Prevotellaceae_UCG-001	s__bacterium_P3
546876	40.2213921997556	-8.19398216109722	2.13728652169583	-3.83382484188208	0.000126165997105601	0.000219269458167666	o__Lachnospirales_f__Lachnospiraceae_g__Blautia	p__Firmicutes	c__Clostridia	o__Lachnospirales	f__Lachnospiraceae	g__Blautia	s__Blautia_faecis
1124877	91.3406277907877	-9.54144750453033	2.10731218853086	-4.52778072297978	5.96063870577736e-06	1.37194869034657e-05	o__Coriobacteriales_f__Atopobiaceae_g__Atopobium	p__Actinobacteriota	c__Coriobacteriia	o__Coriobacteriales	f__Atopobiaceae	g__Atopobium	s__Atopobium_minutum
528692	304.193925155341	-11.3268202616378	2.02093532168727	-5.60474159666877	2.08565884983354e-08	1.04468412507271e-07	o__Lachnospirales_f__Lachnospiraceae_NA	p__Firmicutes	c__Clostridia	o__Lachnospirales	f__Lachnospiraceae	NA	NA
325254	74.8876267464673	-9.23334312469854	2.08079707455797	-4.43740681760618	9.10491158888105e-06	2.00630352710742e-05	o__Christensenellales_f__Christensenellaceae_g__Christensenellaceae_R-7_group	p__Firmicutes	c__Clostridia	o__Christensenellales	f__Christensenellaceae	g__Christensenellaceae_R-7_group	NA
341007	199.257626564212	-10.6940951059429	2.12145732487598	-5.04091926834686	4.63300899000568e-07	1.47316179146438e-06	NA_NA_NA	p__Firmicutes	c__Clostridia	NA	NA	NA	NA
327598	201.748506229519	-10.7078954133106	2.13170961496579	-5.02314918417367	5.08310298051996e-07	1.5857197111212e-06	o__Christensenellales_f__Christensenellaceae_g__Christensenellaceae_R-7_group	p__Firmicutes	c__Clostridia	o__Christensenellales	f__Christensenellaceae	g__Christensenellaceae_R-7_group	s__human_gut
289449	272.831613193357	-11.1677023669777	2.00880581089029	-5.55937378637323	2.70744302244821e-08	1.29644867805693e-07	o__Lachnospirales_f__Lachnospiraceae_g__Lachnospiraceae_UCG-010	p__Firmicutes	c__Clostridia	o__Lachnospirales	f__Lachnospiraceae	g__Lachnospiraceae_UCG-010	NA
299382	240.229464811954	-10.9745772251806	2.0285907104597	-5.40995143505003	6.30418426090051e-08	2.6605794592614e-07	o__Bacteroidales_f__Prevotellaceae_g__Prevotella	p__Bacteroidota	c__Bacteroidia	o__Bacteroidales	f__Prevotellaceae	g__Prevotella	NA
289468	221.396056756759	-10.8543620965211	2.10761974975927	-5.1500571190609	2.60407141469744e-07	8.92311712325708e-07	o__Bacteroidales_f__Prevotellaceae_g__Prevotellaceae_UCG-001	p__Bacteroidota	c__Bacteroidia	o__Bacteroidales	f__Prevotellaceae	g__Prevotellaceae_UCG-001	s__bacterium_P3
326180	317.258521316526	-11.390363195392	2.02434569342398	-5.62668877770888	1.83701729131102e-08	9.33504705176415e-08	o__Lactobacillales_f__Lactobacillaceae_g__Lactobacillus	p__Firmicutes	c__Bacilli	o__Lactobacillales	f__Lactobacillaceae	g__Lactobacillus	NA
233103	199.304846818095	-10.6947208258937	2.0336512392725	-5.25887655629659	1.44938140191253e-07	5.39702921916621e-07	o__Lachnospirales_f__Lachnospiraceae_NA	p__Firmicutes	c__Clostridia	o__Lachnospirales	f__Lachnospiraceae	NA	NA
4356060	30.8819887244554	-7.96414025037947	2.13729562318174	-3.72626985429533	0.000194334347571484	0.000325953323942617	o__Lachnospirales_f__Lachnospiraceae_NA	p__Firmicutes	c__Clostridia	o__Lachnospirales	f__Lachnospiraceae	NA	NA
1050608	166.383077186956	-10.4362422001073	2.09729586948948	-4.97604670467768	6.48959953182509e-07	1.96192197766765e-06	o__Corynebacteriales_f__Corynebacteriaceae_g__Corynebacterium	p__Actinobacteriota	c__Actinobacteria	o__Corynebacteriales	f__Corynebacteriaceae	g__Corynebacterium	s__Corynebacterium_glucuronolyticum
204099	237.69412023467	-10.9679699783845	2.00785323112117	-5.46253571146735	4.69381069130673e-08	2.060312096713e-07	o__Oscillospirales_f__Ruminococcaceae_g__Subdoligranulum	p__Firmicutes	c__Clostridia	o__Oscillospirales	f__Ruminococcaceae	g__Subdoligranulum	NA
180736	89.5709664490002	-9.51260011982794	1.98038678858238	-4.80340516038148	1.55989791399695e-06	4.20527597090318e-06	o__Lachnospirales_f__Lachnospiraceae_g__Blautia	p__Firmicutes	c__Clostridia	o__Lachnospirales	f__Lachnospiraceae	g__Blautia	s__Blautia_luti
157448	120.87021988778	-9.95787379836108	2.08126619434743	-4.78452675847326	1.71390664710789e-06	4.56652753543629e-06	o__Lactobacillales_f__Lactobacillaceae_g__Lactobacillus	p__Firmicutes	c__Bacilli	o__Lactobacillales	f__Lactobacillaceae	g__Lactobacillus	NA
176269	13.5285890135884	-6.70129396613847	2.1438347450764	-3.12584446237234	0.00177295296159216	0.00254836869923988	o__Lachnospirales_f__Lachnospiraceae_g__[Eubacterium]_eligens_group	p__Firmicutes	c__Clostridia	o__Lachnospirales	f__Lachnospiraceae	g__[Eubacterium]_eligens_group	NA
142203	416.63612570659	-11.7758948639147	2.16257972176474	-5.44529977110169	5.17182113033036e-08	2.22729843961869e-07	o__Lactobacillales_f__Streptococcaceae_g__Streptococcus	p__Firmicutes	c__Bacilli	o__Lactobacillales	f__Streptococcaceae	g__Streptococcus	s__Streptococcus_hyovaginalis
190961	160.088127278963	-10.3701773355352	2.01551540718724	-5.14517393345426	2.67273057952109e-07	9.12794146796543e-07	o__Lachnospirales_f__Lachnospiraceae_g__CAG-56	p__Firmicutes	c__Clostridia	o__Lachnospirales	f__Lachnospiraceae	g__CAG-56	s__uncultured_Ruminococcus
184492	81.5637437434605	-9.35336284159591	2.08449823583233	-4.48710518474541	7.21974354252415e-06	1.62355316608979e-05	o__Lachnospirales_f__Lachnospiraceae_NA	p__Firmicutes	c__Clostridia	o__Lachnospirales	f__Lachnospiraceae	NA	NA
4357657	135.400991861549	-10.1369848375977	2.10526199880762	-4.81507044887483	1.47147968343826e-06	3.98653101180751e-06	o__Clostridiales_f__Clostridiaceae_g__Clostridium_sensu_stricto_1	p__Firmicutes	c__Clostridia	o__Clostridiales	f__Clostridiaceae	g__Clostridium_sensu_stricto_1	s__Clostridium_paraputrificum
216010	226.887838836298	-10.8914045747758	2.1346911887962	-5.10209843556703	3.35907946916412e-07	1.11792450377163e-06	o__Peptostreptococcales-Tissierellales_f__Anaerovoracaceae_g__Family_XIII_AD3011_group	p__Firmicutes	c__Clostridia	o__Peptostreptococcales-Tissierellales	f__Anaerovoracaceae	g__Family_XIII_AD3011_group	s__uncultured_Eubacterium
4194837	234.065986920749	-10.9432799381968	2.02538138249794	-5.40307125994229	6.55094191542837e-08	2.75622579206733e-07	o__Lachnospirales_f__Lachnospiraceae_g__GCA-900066575	p__Firmicutes	c__Clostridia	o__Lachnospirales	f__Lachnospiraceae	g__GCA-900066575	s__uncultured_Clostridium
287558	27.8152396669171	-7.34582234006187	2.01617802546201	-3.64343934280236	0.000269019071471116	0.000437555366246667	o__Clostridiales_f__Clostridiaceae_g__Clostridium_sensu_stricto_1	p__Firmicutes	c__Clostridia	o__Clostridiales	f__Clostridiaceae	g__Clostridium_sensu_stricto_1	NA
182343	44.4465666660609	-8.43014129074946	2.02917955842919	-4.1544580201051	3.26059470493183e-05	6.32938972133827e-05	o__Lachnospirales_f__Lachnospiraceae_g__[Eubacterium]_hallii_group	p__Firmicutes	c__Clostridia	o__Lachnospirales	f__Lachnospiraceae	g__[Eubacterium]_hallii_group	NA
352933	294.604488990543	-11.2727894740728	2.11743963364668	-5.32378316479258	1.01631045953032e-07	4.02534033784616e-07	o__Lachnospirales_f__Lachnospiraceae_NA	p__Firmicutes	c__Clostridia	o__Lachnospirales	f__Lachnospiraceae	NA	NA
296094	75.8780708951278	-9.31396815312876	1.9509652606555	-4.77403075337148	1.80574788999806e-06	4.76487810279835e-06	o__Oscillospirales_f__Butyricicoccaceae_g__UCG-009	p__Firmicutes	c__Clostridia	o__Oscillospirales	f__Butyricicoccaceae	g__UCG-009	NA
313216	160.30408429489	-10.3854314203457	2.00136104201946	-5.18918436119171	2.11217199505677e-07	7.40747643336809e-07	o__Oscillospirales_f__UCG-010_g__UCG-010	p__Firmicutes	c__Clostridia	o__Oscillospirales	f__UCG-010	g__UCG-010	s__uncultured_organism
185568	149.359852550776	-10.2815429898167	1.97988840428802	-5.19299116432475	2.06942009458904e-07	7.2761766868798e-07	o__Oscillospirales_f__Ruminococcaceae_g__Subdoligranulum	p__Firmicutes	c__Clostridia	o__Oscillospirales	f__Ruminococcaceae	g__Subdoligranulum	NA
189895	110.728644197439	-9.82288367747543	1.99356555898402	-4.92729403014038	8.33762395504733e-07	2.45292717646344e-06	o__Lachnospirales_f__Lachnospiraceae_NA	p__Firmicutes	c__Clostridia	o__Lachnospirales	f__Lachnospiraceae	NA	NA
145572	188.376818416959	-10.6180401101983	2.01911197002833	-5.25876735308015	1.45024224363137e-07	5.39702921916621e-07	o__Lachnospirales_f__Lachnospiraceae_g__Lachnospiraceae_FCS020_group	p__Firmicutes	c__Clostridia	o__Lachnospirales	f__Lachnospiraceae	g__Lachnospiraceae_FCS020_group	s__metagenome
194888	188.878297708708	-10.629828064802	2.01068305900735	-5.28667510137069	1.2455958320681e-07	4.75828031246097e-07	o__Oscillospirales_f__Ruminococcaceae_g__Paludicola	p__Firmicutes	c__Clostridia	o__Oscillospirales	f__Ruminococcaceae	g__Paludicola	s__Ruminococcaceae_bacterium
160015	231.101216063394	-10.9198436472247	2.10657610771604	-5.18369291630483	2.17534994643343e-07	7.61928836736723e-07	o__Pasteurellales_f__Pasteurellaceae_g__Actinobacillus	p__Proteobacteria	c__Gammaproteobacteria	o__Pasteurellales	f__Pasteurellaceae	g__Actinobacillus	s__unidentified
695909	188.983840742606	-10.6264979887788	2.01645744796886	-5.2698845688426	1.36509578447186e-07	5.14305000504597e-07	o__Clostridiales_f__Clostridiaceae_g__Clostridium_sensu_stricto_1	p__Firmicutes	c__Clostridia	o__Clostridiales	f__Clostridiaceae	g__Clostridium_sensu_stricto_1	NA
4425280	33.8290493821678	-7.53936899848458	2.02571455035142	-3.72183188257036	0.00019778269291326	0.00033153414681115	o__RF39_f__RF39_g__RF39	p__Firmicutes	c__Bacilli	o__RF39	f__RF39	g__RF39	s__anaerobic_digester
222930	194.921692272744	-10.6739892654185	2.00757880233004	-5.31684696661968	1.05580793061635e-07	4.14306292544153e-07	o__Bacteroidales_f__Prevotellaceae_NA	p__Bacteroidota	c__Bacteroidia	o__Bacteroidales	f__Prevotellaceae	NA	NA
176399	90.581560662897	-9.52925298383399	2.00212920852359	-4.75955944464797	1.94015978961382e-06	5.06104539404976e-06	o__Lachnospirales_f__Lachnospiraceae_g__[Ruminococcus]_gauvreauii_group	p__Firmicutes	c__Clostridia	o__Lachnospirales	f__Lachnospiraceae	g__[Ruminococcus]_gauvreauii_group	s__uncultured_Blautia
30622	106.506024410969	-9.77934701017501	2.07444910471897	-4.71418989645439	2.42674270030422e-06	6.12048642369545e-06	NA_NA_NA	p__Firmicutes	c__Clostridia	NA	NA	NA	NA
182911	296.504654376838	-11.2823431192517	2.12939863326349	-5.29837060238954	1.16840633437011e-07	4.51377284885715e-07	o__Oscillospirales_NA_NA	p__Firmicutes	c__Clostridia	o__Oscillospirales	NA	NA	NA
370098	126.805620338958	-10.0188402013371	2.11043620060327	-4.74728409154147	2.06166279182935e-06	5.31722635293842e-06	o__Lachnospirales_f__Lachnospiraceae_g__[Eubacterium]_eligens_group	p__Firmicutes	c__Clostridia	o__Lachnospirales	f__Lachnospiraceae	g__[Eubacterium]_eligens_group	s__human_gut
254011	328.729309654834	-11.4431369757168	2.02804177736306	-5.64245623706806	1.67641155848877e-08	8.64725284124435e-08	o__Lactobacillales_f__Lactobacillaceae_g__Lactobacillus	p__Firmicutes	c__Bacilli	o__Lactobacillales	f__Lactobacillaceae	g__Lactobacillus	NA
9918	40.7320072233181	-7.89694267347293	2.01862891672057	-3.91203286946972	9.15224512738644e-05	0.000163522501003989	o__Enterobacterales_f__Pectobacteriaceae_g__Dickeya	p__Proteobacteria	c__Gammaproteobacteria	o__Enterobacterales	f__Pectobacteriaceae	g__Dickeya	s__Dickeya_phage
515590	104.820894453257	-9.73769737663961	2.17200767029852	-4.48327025258676	7.35077379461163e-06	1.65166279109444e-05	NA_NA_NA	p__Bacteroidota	c__Bacteroidia	NA	NA	NA	NA
513405	79.1582784574145	-9.30331895531793	2.11107476277984	-4.40691117119291	1.04855163679563e-05	2.2811619802885e-05	o__Lachnospirales_f__Lachnospiraceae_g__Coprococcus	p__Firmicutes	c__Clostridia	o__Lachnospirales	f__Lachnospiraceae	g__Coprococcus	NA
4425669	96.4668886198426	-9.60268041447359	2.00379662804534	-4.7922430251022	1.64926949727106e-06	4.42443599708662e-06	o__Lachnospirales_f__Lachnospiraceae_g__Coprococcus	p__Firmicutes	c__Clostridia	o__Lachnospirales	f__Lachnospiraceae	g__Coprococcus	NA
175232	402.315270165213	-11.7328986005378	2.04336596671303	-5.74194676414789	9.35942490911996e-09	5.24242634480155e-08	o__Oscillospirales_f__Ruminococcaceae_g__Subdoligranulum	p__Firmicutes	c__Clostridia	o__Oscillospirales	f__Ruminococcaceae	g__Subdoligranulum	s__metagenome
196905	185.233464554517	-10.5793314629233	2.13508195417514	-4.95500017797234	7.23302230157267e-07	2.17159934387707e-06	o__Clostridia_f__Hungateiclostridiaceae_g__Ruminiclostridium	p__Firmicutes	c__Clostridia	o__Clostridia	f__Hungateiclostridiaceae	g__Ruminiclostridium	s__uncultured_organism
1131894	89.3469965502865	-9.50668702781095	2.07534943712035	-4.58076450055658	4.63279287494027e-06	1.09673463132769e-05	o__Chloroplast_f__Chloroplast_g__Chloroplast	p__Cyanobacteria	c__Cyanobacteriia	o__Chloroplast	f__Chloroplast	g__Chloroplast	s__Daucus_carota
4437748	196.41414692907	-10.6815554472812	2.03342521014352	-5.25298663260271	1.49652401662122e-07	5.52423083763548e-07	o__Clostridia_UCG-014_f__Clostridia_UCG-014_g__Clostridia_UCG-014	p__Firmicutes	c__Clostridia	o__Clostridia_UCG-014	f__Clostridia_UCG-014	g__Clostridia_UCG-014	s__uncultured_Lactococcus
187272	89.3743648488553	-9.50262171203396	2.0044216198287	-4.74082978253151	2.12844698308046e-06	5.46887081299943e-06	o__Oscillospirales_f__[Eubacterium]_coprostanoligenes_group_g__[Eubacterium]_coprostanoligenes_group	p__Firmicutes	c__Clostridia	o__Oscillospirales	f__[Eubacterium]_coprostanoligenes_group	g__[Eubacterium]_coprostanoligenes_group	NA
4328026	140.154070268993	-10.1837045987026	2.01264960799259	-5.05984974148572	4.1958699454881e-07	1.35845009228037e-06	o__Coriobacteriales_f__Atopobiaceae_g__Libanicoccus	p__Actinobacteriota	c__Coriobacteriia	o__Coriobacteriales	f__Atopobiaceae	g__Libanicoccus	s__Libanicoccus_massiliensis
4330852	138.723507006697	-10.1703800650251	2.09310052743151	-4.85900219876463	1.17978823629127e-06	3.30751277298035e-06	o__Oscillospirales_f__Oscillospiraceae_NA	p__Firmicutes	c__Clostridia	o__Oscillospirales	f__Oscillospiraceae	NA	NA
347159	222.935358618102	-10.8724934364436	2.01983850938002	-5.38285283004179	7.33144791999058e-08	3.04970964820513e-07	o__Oscillospirales_f__Oscillospiraceae_g__UCG-005	p__Firmicutes	c__Clostridia	o__Oscillospirales	f__Oscillospiraceae	g__UCG-005	s__wallaby_gut
3841096	127.930476820183	-10.0295437307346	2.10683408094703	-4.76048105611921	1.93132062795e-06	5.04279046706869e-06	o__Oscillospirales_f__Oscillospiraceae_g__uncultured	p__Firmicutes	c__Clostridia	o__Oscillospirales	f__Oscillospiraceae	g__uncultured	s__metagenome
581189	131.121588310189	-10.0762907413002	2.01206703141517	-5.0079299466545	5.50185508121361e-07	1.70856928202314e-06	o__Lactobacillales_f__Lactobacillaceae_g__Lactobacillus	p__Firmicutes	c__Bacilli	o__Lactobacillales	f__Lactobacillaceae	g__Lactobacillus	NA
301406	127.178437372229	-10.0297000487593	2.01485105542577	-4.97788658955728	6.4282300819653e-07	1.94766838434767e-06	o__Lachnospirales_f__Lachnospiraceae_NA	p__Firmicutes	c__Clostridia	o__Lachnospirales	f__Lachnospiraceae	NA	NA
183829	93.7732298919801	-9.58269545351545	2.02246836734949	-4.73811882955375	2.1571131522862e-06	5.51150459338796e-06	o__Oscillospirales_f__[Eubacterium]_coprostanoligenes_group_g__[Eubacterium]_coprostanoligenes_group	p__Firmicutes	c__Clostridia	o__Oscillospirales	f__[Eubacterium]_coprostanoligenes_group	g__[Eubacterium]_coprostanoligenes_group	NA
315779	67.4661766254266	-9.08373695010313	1.96712188780154	-4.61778042653733	3.8786633907175e-06	9.42649425658848e-06	o__Oscillospirales_f__Oscillospiraceae_g__UCG-005	p__Firmicutes	c__Clostridia	o__Oscillospirales	f__Oscillospiraceae	g__UCG-005	s__wallaby_gut
177466	11.0700868618021	-6.22788506803638	2.14748628596234	-2.90008141553533	0.00373065745795639	0.00510148316392539	o__Lachnospirales_f__Lachnospiraceae_NA	p__Firmicutes	c__Clostridia	o__Lachnospirales	f__Lachnospiraceae	NA	NA
193191	139.843011510917	-10.1728300960122	2.09335395891576	-4.85958433005813	1.17632468397516e-06	3.30118166947537e-06	o__Lachnospirales_f__Lachnospiraceae_g__Lachnospira	p__Firmicutes	c__Clostridia	o__Lachnospirales	f__Lachnospiraceae	g__Lachnospira	s__gut_metagenome
341024	274.161060605418	-11.1775065114086	2.01164860169325	-5.55639116195555	2.75409313137625e-08	1.31419182697553e-07	o__Oscillospirales_f__Ruminococcaceae_g__Subdoligranulum	p__Firmicutes	c__Clostridia	o__Oscillospirales	f__Ruminococcaceae	g__Subdoligranulum	NA
180493	84.8842568324319	-9.3848410167602	2.02631150059531	-4.6314897852591	3.630439123701e-06	8.87044849225427e-06	o__Lachnospirales_f__Lachnospiraceae_NA	p__Firmicutes	c__Clostridia	o__Lachnospirales	f__Lachnospiraceae	NA	NA
301137	376.631583505031	-11.6354687326833	2.05270056650461	-5.66837118016508	1.44161395846155e-08	7.62274253325517e-08	o__Coriobacteriales_f__Coriobacteriales_Incertae_Sedis_NA	p__Actinobacteriota	c__Coriobacteriia	o__Coriobacteriales	f__Coriobacteriales_Incertae_Sedis	NA	NA
918242	212.429756982401	-10.7898028429788	2.11415921833965	-5.10359047198562	3.33269071945688e-07	1.11049146965844e-06	o__Gastranaerophilales_f__Gastranaerophilales_g__Gastranaerophilales	p__Cyanobacteria	c__Vampirivibrionia	o__Gastranaerophilales	f__Gastranaerophilales	g__Gastranaerophilales	NA
73609	110.591610692565	-9.80389294552836	2.14045754473198	-4.58027909483996	4.64355851108919e-06	1.09833391726021e-05	o__Lactobacillales_f__Lactobacillaceae_g__Lactobacillus	p__Firmicutes	c__Bacilli	o__Lactobacillales	f__Lactobacillaceae	g__Lactobacillus	NA
34789	136.511605503788	-10.1502291028136	2.09942440232783	-4.83476761133149	1.33301267279927e-06	3.65112171079721e-06	o__Christensenellales_f__Christensenellaceae_g__Christensenellaceae_R-7_group	p__Firmicutes	c__Clostridia	o__Christensenellales	f__Christensenellaceae	g__Christensenellaceae_R-7_group	s__Christensenella_sp.
193786	267.75303783139	-11.1361019125272	2.03670250387248	-5.46771160312006	4.55882821783051e-08	2.01722625018381e-07	o__Oscillospirales_f__Ruminococcaceae_g__Subdoligranulum	p__Firmicutes	c__Clostridia	o__Oscillospirales	f__Ruminococcaceae	g__Subdoligranulum	s__metagenome
195752	19.054513275725	-6.27110360284625	2.29360773386467	-2.73416570333917	0.00625385632899323	0.00827503018604467	o__Lachnospirales_f__Lachnospiraceae_g__Lachnospira	p__Firmicutes	c__Clostridia	o__Lachnospirales	f__Lachnospiraceae	g__Lachnospira	s__gut_metagenome
49406	230.504984616211	-10.9188360164067	2.04888273734588	-5.32916589972884	9.86648409026573e-08	3.92795057023806e-07	o__Clostridia_UCG-014_f__Clostridia_UCG-014_g__Clostridia_UCG-014	p__Firmicutes	c__Clostridia	o__Clostridia_UCG-014	f__Clostridia_UCG-014	g__Clostridia_UCG-014	s__uncultured_Lactococcus
259677	304.062367708467	-11.3267262430078	2.02500370642643	-5.5934348204213	2.22620822934772e-08	1.09668783096824e-07	o__RF39_f__RF39_g__RF39	p__Firmicutes	c__Bacilli	o__RF39	f__RF39	g__RF39	s__unidentified_rumen
36705	65.7467688905582	-9.00799166174312	2.17211323596817	-4.14710960394661	3.36698903652298e-05	6.50824486311676e-05	o__Monoglobales_f__Monoglobaceae_g__Monoglobus	p__Firmicutes	c__Clostridia	o__Monoglobales	f__Monoglobaceae	g__Monoglobus	NA
780650	181.797309650092	-10.5712474847912	2.01285705615898	-5.25186200005863	1.50569258775916e-07	5.54313440574239e-07	o__Clostridiales_f__Clostridiaceae_g__Clostridium_sensu_stricto_1	p__Firmicutes	c__Clostridia	o__Clostridiales	f__Clostridiaceae	g__Clostridium_sensu_stricto_1	NA
234959	169.54167535395	-10.4521856848563	2.11603712832804	-4.93950958843285	7.83192926748628e-07	2.31659333300701e-06	o__RF39_f__RF39_g__RF39	p__Firmicutes	c__Bacilli	o__RF39	f__RF39	g__RF39	s__unidentified_rumen
234912	105.664510488523	-9.76242231022296	1.97673999018986	-4.9386476515231	7.86662036207108e-07	2.32434446296793e-06	o__Monoglobales_f__Monoglobaceae_g__Monoglobus	p__Firmicutes	c__Clostridia	o__Monoglobales	f__Monoglobaceae	g__Monoglobus	NA
1068836	407.027298864974	-11.7442201942273	2.1445261885925	-5.47637061123292	4.34137949818431e-08	1.93665121262652e-07	o__Oscillospirales_f__Ruminococcaceae_g__[Eubacterium]_siraeum_group	p__Firmicutes	c__Clostridia	o__Oscillospirales	f__Ruminococcaceae	g__[Eubacterium]_siraeum_group	s__gut_metagenome
209712	113.014214454247	-9.85600273785708	2.10352975421799	-4.68545915173953	2.7933300754464e-06	6.96172072488416e-06	o__Oscillospirales_f__Oscillospiraceae_g__Oscillospira	p__Firmicutes	c__Clostridia	o__Oscillospirales	f__Oscillospiraceae	g__Oscillospira	s__uncultured_Lactobacillus
4405613	172.33602390156	-10.486156759019	1.9996361336328	-5.24403244302677	1.57104556546375e-07	5.76050040670042e-07	o__Erysipelotrichales_f__Erysipelotrichaceae_NA	p__Firmicutes	c__Bacilli	o__Erysipelotrichales	f__Erysipelotrichaceae	NA	NA
529180	127.011229445067	-10.0314873010598	2.18359508165128	-4.59402358310581	4.34780211127074e-06	1.03733710651312e-05	o__Lachnospirales_f__Lachnospiraceae_g__Anaerostipes	p__Firmicutes	c__Clostridia	o__Lachnospirales	f__Lachnospiraceae	g__Anaerostipes	NA
4473788	35.3938248227929	-7.94594950233794	1.97179935962357	-4.02979616742288	5.58252395155206e-05	0.000103875904234382	o__Lachnospirales_f__Lachnospiraceae_g__Agathobacter	p__Firmicutes	c__Clostridia	o__Lachnospirales	f__Lachnospiraceae	g__Agathobacter	NA
91486	108.245197924655	-9.80507220732104	2.0016653753245	-4.8984572187704	9.659206329482e-07	2.77905106475328e-06	o__Lachnospirales_f__Lachnospiraceae_NA	p__Firmicutes	c__Clostridia	o__Lachnospirales	f__Lachnospiraceae	NA	NA
188213	37.0425470767667	-7.85496864351244	2.17073607674114	-3.618573776737	0.000296231054512507	0.000476999916701797	o__Lachnospirales_f__Lachnospiraceae_g__Fusicatenibacter	p__Firmicutes	c__Clostridia	o__Lachnospirales	f__Lachnospiraceae	g__Fusicatenibacter	NA
194270	57.6729554657064	-8.76432645337207	2.2920859140753	-3.82373383107145	0.000131445813302518	0.000226829363769572	o__Lachnospirales_f__Lachnospiraceae_NA	p__Firmicutes	c__Clostridia	o__Lachnospirales	f__Lachnospiraceae	NA	NA
295835	105.270224416904	-9.75150611880345	2.00700915572132	-4.85872527836016	1.18143929330968e-06	3.30875483064951e-06	o__Christensenellales_f__Christensenellaceae_g__Christensenellaceae_R-7_group	p__Firmicutes	c__Clostridia	o__Christensenellales	f__Christensenellaceae	g__Christensenellaceae_R-7_group	s__uncultured_prokaryote
348461	74.2914025668766	-9.21487362478699	2.05612577602764	-4.4816682579554	7.40618076649672e-06	1.66138649626818e-05	o__Pirellulales_f__Pirellulaceae_g__p-1088-a5_gut_group	p__Planctomycetota	c__Planctomycetes	o__Pirellulales	f__Pirellulaceae	g__p-1088-a5_gut_group	s__uncultured_rumen
235212	144.724772681302	-10.2147001306065	2.21868177006093	-4.60395008804079	4.14551856167162e-06	1.00040311369327e-05	o__Oscillospirales_f__UCG-010_g__UCG-010	p__Firmicutes	c__Clostridia	o__Oscillospirales	f__UCG-010	g__UCG-010	NA
970805	238.525214544849	-10.9716422439161	2.00448276595391	-5.47355279390236	4.41101390138505e-08	1.96451497169002e-07	o__Oscillospirales_NA_NA	p__Firmicutes	c__Clostridia	o__Oscillospirales	NA	NA	NA
52441	373.308864524726	-11.6220000290151	2.06040232415135	-5.64064595190266	1.69413394486806e-08	8.70587781424694e-08	o__Bacteroidales_f__Rikenellaceae_g__Rikenellaceae_RC9_gut_group	p__Bacteroidota	c__Bacteroidia	o__Bacteroidales	f__Rikenellaceae	g__Rikenellaceae_RC9_gut_group	s__uncultured_organism
177515	50.4794052825958	-8.21913340462213	2.10708220205068	-3.90071796753967	9.59078306964663e-05	0.000170468233794693	o__Lachnospirales_f__Lachnospiraceae_NA	p__Firmicutes	c__Clostridia	o__Lachnospirales	f__Lachnospiraceae	NA	NA
540055	152.383124094799	-10.2990974367656	2.11241866442491	-4.8755001128384	1.08533134430669e-06	3.07735253836028e-06	o__Oscillospirales_f__[Eubacterium]_coprostanoligenes_group_g__[Eubacterium]_coprostanoligenes_group	p__Firmicutes	c__Clostridia	o__Oscillospirales	f__[Eubacterium]_coprostanoligenes_group	g__[Eubacterium]_coprostanoligenes_group	s__uncultured_Clostridium
537219	189.493573942644	-10.6189562635826	2.11278542500648	-5.02604577724687	5.00696417238785e-07	1.56553366075004e-06	o__Christensenellales_f__Christensenellaceae_g__Christensenellaceae_R-7_group	p__Firmicutes	c__Clostridia	o__Christensenellales	f__Christensenellaceae	g__Christensenellaceae_R-7_group	s__bacterium_AC2043
367946	162.577340566417	-10.4093370206165	2.01226023141821	-5.1729576811644	2.30417214409188e-07	8.01922173147099e-07	o__Oscillospirales_f__UCG-010_g__UCG-010	p__Firmicutes	c__Clostridia	o__Oscillospirales	f__UCG-010	g__UCG-010	s__unidentified
85903	110.821138034114	-9.81750262546003	2.00191254644784	-4.90406168984757	9.38749859167316e-07	2.71227411841696e-06	o__Oscillospirales_f__Oscillospiraceae_g__NK4A214_group	p__Firmicutes	c__Clostridia	o__Oscillospirales	f__Oscillospiraceae	g__NK4A214_group	s__Lachnospiraceae_bacterium
4356269	113.143143756376	-9.84556117887954	2.00672476937293	-4.90628377600389	9.28182069708485e-07	2.68457306117375e-06	o__RF39_f__RF39_g__RF39	p__Firmicutes	c__Bacilli	o__RF39	f__RF39	g__RF39	s__unidentified_rumen
190490	139.584838798792	-10.1717324858606	2.01357743511907	-5.05157254369961	4.38187452773306e-07	1.41033540910233e-06	o__Oscillospirales_f__Butyricicoccaceae_g__UCG-009	p__Firmicutes	c__Clostridia	o__Oscillospirales	f__Butyricicoccaceae	g__UCG-009	s__uncultured_organism
329729	68.5564139859432	-9.08583297222819	1.99079858991558	-4.56391370691772	5.0208723000415e-06	1.17943132331164e-05	o__Oscillospirales_f__Butyricicoccaceae_g__UCG-009	p__Firmicutes	c__Clostridia	o__Oscillospirales	f__Butyricicoccaceae	g__UCG-009	NA
186143	63.7988675700265	-8.91021674167807	2.02346103045668	-4.40345359142751	1.06541083219102e-05	2.31232984894707e-05	o__Oscillospirales_f__Ruminococcaceae_g__Subdoligranulum	p__Firmicutes	c__Clostridia	o__Oscillospirales	f__Ruminococcaceae	g__Subdoligranulum	NA
299592	29.3837420155424	-6.73076986970729	2.2325156726046	-3.0148813521451	0.00257079800651913	0.00360913159398046	o__Lachnospirales_f__Lachnospiraceae_NA	p__Firmicutes	c__Clostridia	o__Lachnospirales	f__Lachnospiraceae	NA	NA
337048	160.642591109542	-10.3889301178064	2.08656184482412	-4.97897061789804	6.39233451413993e-07	1.93893734598331e-06	o__Clostridiales_f__Clostridiaceae_g__Clostridium_sensu_stricto_1	p__Firmicutes	c__Clostridia	o__Clostridiales	f__Clostridiaceae	g__Clostridium_sensu_stricto_1	NA
333096	1348.33443630799	-30	2.11585378771074	-14.1786734859683	1.24171573570776e-45	3.42522424237427e-44	o__Oscillospirales_NA_NA	p__Firmicutes	c__Clostridia	o__Oscillospirales	NA	NA	NA
366195	96.6718484192679	-9.62055591873301	2.12420471999081	-4.52901541371898	5.92591764517051e-06	1.36611417633546e-05	o__Oscillospirales_NA_NA	p__Firmicutes	c__Clostridia	o__Oscillospirales	NA	NA	NA
4310221	162.687611304783	-10.4037906061404	2.01471837957082	-5.16389323273887	2.41865687590758e-07	8.36452169584706e-07	NA_NA_NA	p__Bacteroidota	c__Bacteroidia	NA	NA	NA	NA
350626	252.016619274125	-11.040533560844	2.13632591940455	-5.16800056609399	2.36611593619845e-07	8.21393098763949e-07	o__Lachnospirales_f__Lachnospiraceae_NA	p__Firmicutes	c__Clostridia	o__Lachnospirales	f__Lachnospiraceae	NA	NA
291158	48.3812014173691	-8.52686811215086	2.16129792580011	-3.94525345643601	7.97156143815209e-05	0.000144310024977519	o__Spirochaetales_f__Spirochaetaceae_g__Treponema	p__Spirochaetota	c__Spirochaetia	o__Spirochaetales	f__Spirochaetaceae	g__Treponema	s__Treponema_berlinense
295427	46.3218313140452	-8.4163744572391	2.04440917123071	-4.11677592513074	3.84209284675855e-05	7.33855809433172e-05	o__Christensenellales_f__Christensenellaceae_g__Christensenellaceae_R-7_group	p__Firmicutes	c__Clostridia	o__Christensenellales	f__Christensenellaceae	g__Christensenellaceae_R-7_group	s__bacterium_AC2043
354461	151.620034586307	-10.2955607031264	2.00801030775134	-5.12724494659385	2.94012887360804e-07	9.96660022872825e-07	o__Lachnospirales_f__Lachnospiraceae_NA	p__Firmicutes	c__Clostridia	o__Lachnospirales	f__Lachnospiraceae	NA	NA
337161	79.9860013623169	-9.3488983241487	2.00202649102797	-4.66971759167302	3.01614079950123e-06	7.48297975528429e-06	o__Oscillospirales_f__Ruminococcaceae_NA	p__Firmicutes	c__Clostridia	o__Oscillospirales	f__Ruminococcaceae	NA	NA
908071	175.080843034614	-10.5101995834536	2.09930523211094	-5.00651330863649	5.54248312527259e-07	1.71729200001376e-06	o__Bacteroidales_f__Rikenellaceae_g__Rikenellaceae_RC9_gut_group	p__Bacteroidota	c__Bacteroidia	o__Bacteroidales	f__Rikenellaceae	g__Rikenellaceae_RC9_gut_group	s__uncultured_Rikenella
312916	83.9902528178719	-9.40161172394517	1.97750105168287	-4.7542891145086	1.99145887593419e-06	5.17024252244904e-06	o__Aeromonadales_f__Succinivibrionaceae_g__Succinivibrio	p__Proteobacteria	c__Gammaproteobacteria	o__Aeromonadales	f__Succinivibrionaceae	g__Succinivibrio	NA
350149	213.656336697634	-10.8051462758453	2.09735321959745	-5.1518009340931	2.57996813603693e-07	8.85530416617187e-07	o__Bacteroidales_f__Muribaculaceae_g__Muribaculum	p__Bacteroidota	c__Bacteroidia	o__Bacteroidales	f__Muribaculaceae	g__Muribaculum	s__Muribaculum_intestinale
295100	120.975168239989	-9.95338120705226	2.08820534781732	-4.76647625553491	1.87475812416177e-06	4.92326222634619e-06	NA_NA_NA	p__Firmicutes	NA	NA	NA	NA	NA
68837	228.881250247729	-10.8948334379131	2.14466846032126	-5.0799616068775	3.77511154745766e-07	1.23981181396721e-06	o__Spirochaetales_f__Spirochaetaceae_g__Treponema	p__Spirochaetota	c__Spirochaetia	o__Spirochaetales	f__Spirochaetaceae	g__Treponema	s__Treponema_porcinum
719058	75.3235675876382	-9.23594137463251	2.18604308455463	-4.22495852890025	2.38984783798631e-05	4.75711717168932e-05	o__Oscillospirales_f__UCG-010_g__UCG-010	p__Firmicutes	c__Clostridia	o__Oscillospirales	f__UCG-010	g__UCG-010	NA
2256427	117.431454825164	-9.90761888890454	2.05483339804052	-4.82161663244931	1.42399420940843e-06	3.8732076857693e-06	o__Lachnospirales_f__Lachnospiraceae_NA	p__Firmicutes	c__Clostridia	o__Lachnospirales	f__Lachnospiraceae	NA	NA
50779	119.168254116895	-9.92551510017523	2.1394481062325	-4.63928761406313	3.49612218145206e-06	8.57285465980054e-06	o__RF39_f__RF39_g__RF39	p__Firmicutes	c__Bacilli	o__RF39	f__RF39	g__RF39	s__uncultured_prokaryote
2712937	20.3523262313436	-6.85635734401497	2.22911648606056	-3.07581832842301	0.00209925709565133	0.00298074918869309	o__Lachnospirales_f__Lachnospiraceae_NA	p__Firmicutes	c__Clostridia	o__Lachnospirales	f__Lachnospiraceae	NA	NA
725198	111.196008965263	-9.85554717790977	2.08863876095218	-4.71864611639056	2.37419411182954e-06	6.0100902701489e-06	o__Lactobacillales_f__Lactobacillaceae_g__Lactobacillus	p__Firmicutes	c__Bacilli	o__Lactobacillales	f__Lactobacillaceae	g__Lactobacillus	NA
2797395	11.732923233864	-6.05301728677657	2.18879172841234	-2.76546060011255	0.00568424713006941	0.00756151184519675	o__Pseudomonadales_f__Moraxellaceae_g__Acinetobacter	p__Proteobacteria	c__Gammaproteobacteria	o__Pseudomonadales	f__Moraxellaceae	g__Acinetobacter	NA
193591	46.3960319773378	-8.37509919394196	2.16989476003104	-3.85967990162904	0.000113535647655684	0.000199342396749307	o__Bacteroidales_f__Bacteroidaceae_g__Bacteroides	p__Bacteroidota	c__Bacteroidia	o__Bacteroidales	f__Bacteroidaceae	g__Bacteroides	NA
4435396	66.3591167069527	-9.05696509863528	2.05537988583175	-4.40646770996798	1.0506996287686e-05	2.28220958223409e-05	o__Bacteroidales_f__Bacteroidaceae_g__Bacteroides	p__Bacteroidota	c__Bacteroidia	o__Bacteroidales	f__Bacteroidaceae	g__Bacteroides	NA
197208	64.2344519482747	-8.96379012996818	2.00352645207186	-4.47400638044916	7.67674494642428e-06	1.71645750271478e-05	o__Lachnospirales_f__Lachnospiraceae_NA	p__Firmicutes	c__Clostridia	o__Lachnospirales	f__Lachnospiraceae	NA	NA
197529	105.021754830551	-9.76443616107923	1.98984435937374	-4.90713563353888	9.2416125775382e-07	2.67576922303141e-06	o__Lachnospirales_f__Lachnospiraceae_NA	p__Firmicutes	c__Clostridia	o__Lachnospirales	f__Lachnospiraceae	NA	NA
634449	87.3055662351853	-9.49185065988548	1.98807911139383	-4.77438277254007	1.80259246068225e-06	4.76113862083769e-06	o__Lachnospirales_f__Lachnospiraceae_g__Sellimonas	p__Firmicutes	c__Clostridia	o__Lachnospirales	f__Lachnospiraceae	g__Sellimonas	s__uncultured_bacterium
153978	143.613230711297	-10.2058267061738	2.11138586517879	-4.83370987486912	1.34011852961416e-06	3.66691773487829e-06	o__Chloroplast_f__Chloroplast_g__Chloroplast	p__Cyanobacteria	c__Cyanobacteriia	o__Chloroplast	f__Chloroplast	g__Chloroplast	NA
1107175	58.613474168085	-8.90339900685845	2.06132667396539	-4.31925668032564	1.56555611157276e-05	3.28084023687666e-05	o__Bacteroidales_f__Muribaculaceae_g__Muribaculum	p__Bacteroidota	c__Bacteroidia	o__Bacteroidales	f__Muribaculaceae	g__Muribaculum	s__Muribaculum_intestinale
306480	98.7001281404952	-9.66055381397878	2.03358975491652	-4.75049295986219	2.02921359590348e-06	5.24836264322912e-06	o__Lachnospirales_f__Lachnospiraceae_NA	p__Firmicutes	c__Clostridia	o__Lachnospirales	f__Lachnospiraceae	NA	NA
1763286	161.732016495175	-10.3966358736554	1.99669228301478	-5.20692946133775	1.91991033406897e-07	6.79342011509193e-07	o__Clostridiales_f__Clostridiaceae_g__Clostridium_sensu_stricto_1	p__Firmicutes	c__Clostridia	o__Clostridiales	f__Clostridiaceae	g__Clostridium_sensu_stricto_1	NA
847934	138.72459288503	-10.1572874430906	2.11234835371664	-4.80852858630966	1.52045288933857e-06	4.11107646979106e-06	o__Oscillospirales_NA_NA	p__Firmicutes	c__Clostridia	o__Oscillospirales	NA	NA	NA
569244	285.467300013709	-11.2300659415118	2.12381432536308	-5.28768725561352	1.23872528307369e-07	4.73864322673022e-07	o__RF39_f__RF39_g__RF39	p__Firmicutes	c__Bacilli	o__RF39	f__RF39	g__RF39	NA
183792	17.6489223235575	-6.49778385096812	2.31025955325187	-2.8125774187675	0.00491461911697203	0.00660183509631504	o__Oscillospirales_f__Oscillospiraceae_g__UCG-002	p__Firmicutes	c__Clostridia	o__Oscillospirales	f__Oscillospiraceae	g__UCG-002	s__uncultured_Firmicutes
178497	123.759441611541	-10.0035622924729	2.09401609907426	-4.7772136503131	1.77740896013471e-06	4.7082428837611e-06	o__Monoglobales_f__Monoglobaceae_g__Monoglobus	p__Firmicutes	c__Clostridia	o__Monoglobales	f__Monoglobaceae	g__Monoglobus	NA
292057	78.5881284819113	-9.32870065499937	2.06817838960476	-4.51058801401659	6.46481708209325e-06	1.47929273081482e-05	o__Lactobacillales_f__Lactobacillaceae_g__Lactobacillus	p__Firmicutes	c__Bacilli	o__Lactobacillales	f__Lactobacillaceae	g__Lactobacillus	NA
295556	687.636261042128	-12.514159576625	2.06832104219571	-6.05039513756532	1.44490990093203e-09	1.0549265672889e-08	o__Oscillospirales_f__Ruminococcaceae_g__Faecalibacterium	p__Firmicutes	c__Clostridia	o__Oscillospirales	f__Ruminococcaceae	g__Faecalibacterium	s__uncultured_Clostridiaceae
297149	48.563857386308	-8.50324731480529	2.09236990402612	-4.0639311903901	4.82530562641702e-05	9.06482312123197e-05	o__Lachnospirales_f__Lachnospiraceae_g__Blautia	p__Firmicutes	c__Clostridia	o__Lachnospirales	f__Lachnospiraceae	g__Blautia	NA
307224	89.8481961536378	-9.50456341530173	2.07152839423852	-4.58818881833167	4.47108154102509e-06	1.06304621014477e-05	o__Oscillospirales_f__Ruminococcaceae_NA	p__Firmicutes	c__Clostridia	o__Oscillospirales	f__Ruminococcaceae	NA	NA
330714	157.401583172856	-10.3471070258865	2.11608906724835	-4.88973133788802	1.00973693941188e-06	2.8899367576271e-06	o__Clostridiales_f__Clostridiaceae_g__Clostridium_sensu_stricto_1	p__Firmicutes	c__Clostridia	o__Clostridiales	f__Clostridiaceae	g__Clostridium_sensu_stricto_1	NA
471180	90.9423226653905	-9.53763103269737	1.99169140903065	-4.78870922947812	1.67857491497399e-06	4.48547969962317e-06	o__Bifidobacteriales_f__Bifidobacteriaceae_g__Bifidobacterium	p__Actinobacteriota	c__Actinobacteria	o__Bifidobacteriales	f__Bifidobacteriaceae	g__Bifidobacterium	NA
319455	94.6178644279277	-9.60333794949322	1.98869641413191	-4.82896126389669	1.37247100875544e-06	3.74422120814854e-06	o__Christensenellales_f__Christensenellaceae_g__Christensenellaceae_R-7_group	p__Firmicutes	c__Clostridia	o__Christensenellales	f__Christensenellaceae	g__Christensenellaceae_R-7_group	s__human_gut
832848	37.5648704612379	-7.98731134080366	2.1130893927847	-3.77992117516511	0.000156878015849169	0.000268052954092872	o__Lachnospirales_f__Lachnospiraceae_NA	p__Firmicutes	c__Clostridia	o__Lachnospirales	f__Lachnospiraceae	NA	NA
355837	130.504630355813	-10.0833024797206	1.98580181727993	-5.07769828387621	3.82034725982119e-07	1.25316540654494e-06	o__Oscillospirales_f__[Eubacterium]_coprostanoligenes_group_g__[Eubacterium]_coprostanoligenes_group	p__Firmicutes	c__Clostridia	o__Oscillospirales	f__[Eubacterium]_coprostanoligenes_group	g__[Eubacterium]_coprostanoligenes_group	s__Eubacterium_coprostanoligenes
292228	48.8916796753251	-8.23090033474149	2.15127161284266	-3.82606282052191	0.000130209074562373	0.000225295423389981	o__Lachnospirales_f__Lachnospiraceae_NA	p__Firmicutes	c__Clostridia	o__Lachnospirales	f__Lachnospiraceae	NA	NA
663969	177.481897853464	-10.5368509036158	2.02234701995501	-5.21020912812982	1.88627891271996e-07	6.69238075380824e-07	o__Lactobacillales_f__Leuconostocaceae_g__Weissella	p__Firmicutes	c__Bacilli	o__Lactobacillales	f__Leuconostocaceae	g__Weissella	NA
4435235	182.872042299233	-10.5828289011956	1.98957874794427	-5.31913045016703	1.04264360688771e-07	4.09727523567493e-07	o__Bacteroidales_f__Prevotellaceae_g__Prevotellaceae_UCG-001	p__Bacteroidota	c__Bacteroidia	o__Bacteroidales	f__Prevotellaceae	g__Prevotellaceae_UCG-001	s__bacterium_P3
180857	262.946970243167	-11.1081095841326	2.02763415803656	-5.47835986097661	4.29286383186627e-08	1.91813279534775e-07	o__Oscillospirales_f__Ruminococcaceae_g__Ruminococcus	p__Firmicutes	c__Clostridia	o__Oscillospirales	f__Ruminococcaceae	g__Ruminococcus	s__Clostridiaceae_bacterium
40649	129.836218603187	-10.0588424708818	1.99733593747106	-5.03612951740999	4.75039197844622e-07	1.50419926346407e-06	NA_NA_NA	p__Firmicutes	c__Clostridia	NA	NA	NA	NA
559149	105.565268027939	-9.76860346402002	1.95568111396163	-4.99498788134826	5.88394621054754e-07	1.8108009742348e-06	o__Gastranaerophilales_f__Gastranaerophilales_g__Gastranaerophilales	p__Cyanobacteria	c__Vampirivibrionia	o__Gastranaerophilales	f__Gastranaerophilales	g__Gastranaerophilales	s__rumen_bacterium
613933	228.159495243381	-10.8907397087209	2.15653812945505	-5.05010301462785	4.41571871817874e-07	1.41457936480603e-06	o__Lachnospirales_f__Lachnospiraceae_NA	p__Firmicutes	c__Clostridia	o__Lachnospirales	f__Lachnospiraceae	NA	NA
769075	147.250669381669	-10.2374447637695	2.11078457100318	-4.8500661338945	1.23420316944553e-06	3.43196190975767e-06	o__Clostridia_UCG-014_f__Clostridia_UCG-014_g__Clostridia_UCG-014	p__Firmicutes	c__Clostridia	o__Clostridia_UCG-014	f__Clostridia_UCG-014	g__Clostridia_UCG-014	NA
692823	93.6538413151713	-9.56863350394734	2.07362399389136	-4.6144496457098	3.9413831375072e-06	9.5619560793908e-06	o__Lactobacillales_f__Lactobacillaceae_g__Lactobacillus	p__Firmicutes	c__Bacilli	o__Lactobacillales	f__Lactobacillaceae	g__Lactobacillus	s__Lactobacillus_wasatchensis
25695	114.827173588486	-9.86751614113993	2.08872804990153	-4.72417466773864	2.31051770626854e-06	5.87605199393644e-06	o__Oscillospirales_f__Oscillospiraceae_g__UCG-005	p__Firmicutes	c__Clostridia	o__Oscillospirales	f__Oscillospiraceae	g__UCG-005	s__unidentified
181117	142.430784901765	-10.1998465660398	2.01799926883954	-5.05443521389645	4.3166625343199e-07	1.3942616369696e-06	o__Lachnospirales_f__Lachnospiraceae_NA	p__Firmicutes	c__Clostridia	o__Lachnospirales	f__Lachnospiraceae	NA	NA
1035392	159.838831100021	-10.3692594602836	2.13280465860162	-4.86179520401191	1.1632593926171e-06	3.27121917492633e-06	o__Oscillospirales_f__Oscillospiraceae_NA	p__Firmicutes	c__Clostridia	o__Oscillospirales	f__Oscillospiraceae	NA	NA
4381430	43.1662299070392	-8.43202468402019	2.80587180917376	-3.00513539373104	0.00265462652789436	0.00371539195702742	o__Oscillospirales_f__Ruminococcaceae_g__Faecalibacterium	p__Firmicutes	c__Clostridia	o__Oscillospirales	f__Ruminococcaceae	g__Faecalibacterium	NA
185711	25.6103681393658	-7.32640240317072	2.2124952276135	-3.31137546049007	0.000928385535795963	0.00138682721116096	o__Lachnospirales_f__Lachnospiraceae_NA	p__Firmicutes	c__Clostridia	o__Lachnospirales	f__Lachnospiraceae	NA	NA
4333731	442.812544351429	-11.874188157511	2.05336979821931	-5.78278114726744	7.34756266907751e-09	4.33727891176795e-08	o__Oscillospirales_f__[Eubacterium]_coprostanoligenes_group_g__[Eubacterium]_coprostanoligenes_group	p__Firmicutes	c__Clostridia	o__Oscillospirales	f__[Eubacterium]_coprostanoligenes_group	g__[Eubacterium]_coprostanoligenes_group	NA
291085	28.3561332954888	-7.59141849647784	2.01176119743127	-3.77351869902402	0.000160961149115959	0.000274174494669534	o__WCHB1-41_f__WCHB1-41_g__WCHB1-41	p__Verrucomicrobiota	c__Kiritimatiellae	o__WCHB1-41	f__WCHB1-41	g__WCHB1-41	s__unidentified_rumen
369994	183.323316876063	-10.5744568530451	2.11178958229736	-5.00734398052167	5.51862517852198e-07	1.7118362813105e-06	o__Christensenellales_f__Christensenellaceae_g__Christensenellaceae_R-7_group	p__Firmicutes	c__Clostridia	o__Christensenellales	f__Christensenellaceae	g__Christensenellaceae_R-7_group	s__bacterium_AC2043
294698	138.212616774075	-10.1693017946096	1.98710007926422	-5.11765959889402	3.09350265045698e-07	1.0409218377889e-06	o__Lachnospirales_f__Lachnospiraceae_NA	p__Firmicutes	c__Clostridia	o__Lachnospirales	f__Lachnospiraceae	NA	NA
113827	58.6763220219859	-8.8211693016947	2.10890788695428	-4.18281393713899	2.8792302558814e-05	5.65319833036498e-05	o__Oscillospirales_f__Oscillospiraceae_g__NK4A214_group	p__Firmicutes	c__Clostridia	o__Oscillospirales	f__Oscillospiraceae	g__NK4A214_group	s__gut_metagenome
2272791	149.662504315589	-10.2813399841455	1.98506971746439	-5.17933445545596	2.22678920660163e-07	7.76965049284314e-07	o__Clostridiales_f__Clostridiaceae_g__Clostridium_sensu_stricto_1	p__Firmicutes	c__Clostridia	o__Clostridiales	f__Clostridiaceae	g__Clostridium_sensu_stricto_1	NA
293843	23.76249016777	-5.97178373193505	2.2258052881909	-2.68297670223833	0.0072970073520028	0.00955834678963925	o__Bacteroidales_f__Prevotellaceae_g__Prevotella	p__Bacteroidota	c__Bacteroidia	o__Bacteroidales	f__Prevotellaceae	g__Prevotella	s__Trichuris_trichiura
833458	130.845343498513	-10.0905198957676	2.06883554564586	-4.87739101206204	1.07498209037849e-06	3.05433189372062e-06	o__Clostridia_UCG-014_f__Clostridia_UCG-014_g__Clostridia_UCG-014	p__Firmicutes	c__Clostridia	o__Clostridia_UCG-014	f__Clostridia_UCG-014	g__Clostridia_UCG-014	s__uncultured_Escherichia
4335229	75.1669531077395	-9.21956604891585	2.0794770150301	-4.43359843954918	9.26731640737742e-06	2.04044852410022e-05	o__Oscillospirales_f__Oscillospiraceae_g__NK4A214_group	p__Firmicutes	c__Clostridia	o__Oscillospirales	f__Oscillospiraceae	g__NK4A214_group	s__uncultured_Lachnospiraceae
43159	131.914046748464	-10.0851365035686	2.1151289216079	-4.7680954104216	1.85975709498893e-06	4.88855535813309e-06	o__Lachnospirales_f__Lachnospiraceae_NA	p__Firmicutes	c__Clostridia	o__Lachnospirales	f__Lachnospiraceae	NA	NA
708401	136.618027522643	-10.1511785498851	2.00716206994056	-5.05747826840196	4.24836823663027e-07	1.373822975222e-06	o__Oscillospirales_f__Oscillospiraceae_g__UCG-005	p__Firmicutes	c__Clostridia	o__Oscillospirales	f__Oscillospiraceae	g__UCG-005	s__wallaby_gut
290322	116.449358576211	-9.89600027145475	2.11344558697758	-4.68240125623814	2.83533778743879e-06	7.05999109072259e-06	o__Oscillospirales_f__Oscillospiraceae_g__UCG-005	p__Firmicutes	c__Clostridia	o__Oscillospirales	f__Oscillospiraceae	g__UCG-005	s__human_gut
198552	167.503620332824	-10.4544314945463	2.00468825181916	-5.21499115139695	1.83826010024277e-07	6.54745697602725e-07	NA_NA_NA	p__Firmicutes	c__Clostridia	NA	NA	NA	NA
581201	27.1987387871913	-6.9061664469855	2.12612541565709	-3.24824038889122	0.00116121120886818	0.00171273963440492	o__Oscillospirales_f__UCG-010_g__UCG-010	p__Firmicutes	c__Clostridia	o__Oscillospirales	f__UCG-010	g__UCG-010	NA
345834	85.6619509090037	-9.43515194518194	2.19694271491292	-4.29467363037543	1.74950514485923e-05	3.61652422020335e-05	o__Christensenellales_f__Christensenellaceae_g__Christensenellaceae_R-7_group	p__Firmicutes	c__Clostridia	o__Christensenellales	f__Christensenellaceae	g__Christensenellaceae_R-7_group	s__bacterium_AC2043
292242	47.7773938532314	-8.45308643000563	2.02225555209472	-4.18002879074785	2.91472190969234e-05	5.71469098829444e-05	o__Oscillospirales_f__Oscillospiraceae_g__UCG-002	p__Firmicutes	c__Clostridia	o__Oscillospirales	f__Oscillospiraceae	g__UCG-002	s__uncultured_Firmicutes
363430	119.351854398067	-9.93587245239524	2.08607207826739	-4.76295740492706	1.90776122660717e-06	4.99556214118263e-06	o__Clostridia_UCG-014_f__Clostridia_UCG-014_g__Clostridia_UCG-014	p__Firmicutes	c__Clostridia	o__Clostridia_UCG-014	f__Clostridia_UCG-014	g__Clostridia_UCG-014	s__uncultured_Escherichia
296960	184.478308445205	-10.5910456200917	2.00570324274132	-5.2804649234232	1.28856492390418e-07	4.89738519294422e-07	o__Lachnospirales_f__Lachnospiraceae_NA	p__Firmicutes	c__Clostridia	o__Lachnospirales	f__Lachnospiraceae	NA	NA
190260	61.902924454292	-8.83424785681937	2.29459397285327	-3.85002661095383	0.00011810499227863	0.000206570609100363	o__Lachnospirales_f__Lachnospiraceae_g__Roseburia	p__Firmicutes	c__Clostridia	o__Lachnospirales	f__Lachnospiraceae	g__Roseburia	s__gut_metagenome
416215	92.1379293223733	-9.538635715445	1.99483183798555	-4.78167409092359	1.73841358669777e-06	4.6273224625512e-06	o__Lachnospirales_f__Lachnospiraceae_g__Lachnospiraceae_UCG-010	p__Firmicutes	c__Clostridia	o__Lachnospirales	f__Lachnospiraceae	g__Lachnospiraceae_UCG-010	s__uncultured_organism
105109	75.9738620606212	-9.225273281724	2.27778627674265	-4.05010486537684	5.11946861368723e-05	9.59112485149748e-05	o__Clostridia_UCG-014_f__Clostridia_UCG-014_g__Clostridia_UCG-014	p__Firmicutes	c__Clostridia	o__Clostridia_UCG-014	f__Clostridia_UCG-014	g__Clostridia_UCG-014	s__uncultured_Escherichia
279048	136.356268143776	-10.1260130048203	2.0985970099674	-4.8251345812113	1.39908761395756e-06	3.81303579565149e-06	o__Gastranaerophilales_f__Gastranaerophilales_g__Gastranaerophilales	p__Cyanobacteria	c__Vampirivibrionia	o__Gastranaerophilales	f__Gastranaerophilales	g__Gastranaerophilales	NA
153075	250.513483659791	-11.0350187043814	2.03382623031957	-5.42574313374231	5.77139083318112e-08	2.45845093189472e-07	o__Clostridia_UCG-014_f__Clostridia_UCG-014_g__Clostridia_UCG-014	p__Firmicutes	c__Clostridia	o__Clostridia_UCG-014	f__Clostridia_UCG-014	g__Clostridia_UCG-014	NA
358639	62.3155914465324	-8.93562056627696	2.06032265182833	-4.33700059471146	1.4444023397643e-05	3.04558738153536e-05	o__Oscillospirales_f__Ruminococcaceae_g__Subdoligranulum	p__Firmicutes	c__Clostridia	o__Oscillospirales	f__Ruminococcaceae	g__Subdoligranulum	NA
330578	120.229123148119	-9.95810759415067	2.11230027238558	-4.71434280643453	2.4249212014398e-06	6.12048642369545e-06	o__Oscillospirales_f__[Eubacterium]_coprostanoligenes_group_g__[Eubacterium]_coprostanoligenes_group	p__Firmicutes	c__Clostridia	o__Oscillospirales	f__[Eubacterium]_coprostanoligenes_group	g__[Eubacterium]_coprostanoligenes_group	NA
177061	34.4274739093171	-7.58744760602577	2.03492594307619	-3.72861117223552	0.000192537965872579	0.000323336289714896	o__Lachnospirales_f__Lachnospiraceae_g__Lachnospiraceae_UCG-008	p__Firmicutes	c__Clostridia	o__Lachnospirales	f__Lachnospiraceae	g__Lachnospiraceae_UCG-008	s__uncultured_organism
676082	343.324802368736	-11.4948774396716	2.14368279489101	-5.36221005601534	8.22098602274311e-08	3.37085040663074e-07	o__Bacteroidales_f__Prevotellaceae_NA	p__Bacteroidota	c__Bacteroidia	o__Bacteroidales	f__Prevotellaceae	NA	NA
760544	132.052300710439	-10.0861562611044	2.10595941631202	-4.78934028024498	1.67330522489194e-06	4.4757646591592e-06	o__Oscillospirales_f__[Eubacterium]_coprostanoligenes_group_g__[Eubacterium]_coprostanoligenes_group	p__Firmicutes	c__Clostridia	o__Oscillospirales	f__[Eubacterium]_coprostanoligenes_group	g__[Eubacterium]_coprostanoligenes_group	NA
304825	132.216487987598	-10.1054757340749	1.99648996039969	-5.06162111231046	4.15706531005137e-07	1.34907605263397e-06	o__Oscillospirales_f__Oscillospiraceae_NA	p__Firmicutes	c__Clostridia	o__Oscillospirales	f__Oscillospiraceae	NA	NA
146314	62.3566312273028	-8.95654920540336	2.09978266534669	-4.26546487558728	1.99486397339156e-05	4.04436152710547e-05	o__RF39_f__RF39_g__RF39	p__Firmicutes	c__Bacilli	o__RF39	f__RF39	g__RF39	s__unidentified_rumen
188700	57.9087603290027	-8.84856596275248	1.95265421206536	-4.53155807519714	5.85502357244599e-06	1.35218461761632e-05	o__Lachnospirales_f__Lachnospiraceae_g__Agathobacter	p__Firmicutes	c__Clostridia	o__Lachnospirales	f__Lachnospiraceae	g__Agathobacter	NA
196428	107.644240074487	-9.78512028706028	2.08354890916356	-4.69637177415168	2.64823349047908e-06	6.61213448534385e-06	o__Oscillospirales_f__Ruminococcaceae_g__Ruminococcus	p__Firmicutes	c__Clostridia	o__Oscillospirales	f__Ruminococcaceae	g__Ruminococcus	s__Ruminococcus_bicirculans
193041	33.0434446664353	-7.68480796711784	2.02896919722621	-3.7875429442811	0.000152144394517081	0.000260452185363929	o__Lachnospirales_f__Lachnospiraceae_NA	p__Firmicutes	c__Clostridia	o__Lachnospirales	f__Lachnospiraceae	NA	NA
347587	28.1392779912761	-7.3832348309808	2.13334209599575	-3.46087711147641	0.000538418532370506	0.000839608289735006	o__RF39_f__RF39_g__RF39	p__Firmicutes	c__Bacilli	o__RF39	f__RF39	g__RF39	s__uncultured_Erysipelotrichia
177663	118.434424298642	-9.9303756194092	2.09350459529032	-4.74342193551866	2.10137944401751e-06	5.40439276729011e-06	o__Oscillospirales_f__Oscillospiraceae_g__UCG-002	p__Firmicutes	c__Clostridia	o__Oscillospirales	f__Oscillospiraceae	g__UCG-002	s__uncultured_Firmicutes
1000113	130.538777810194	-10.0642953040326	2.10848381105732	-4.77323812080198	1.81287233193966e-06	4.77907345253391e-06	o__Lachnospirales_f__Lachnospiraceae_NA	p__Firmicutes	c__Clostridia	o__Lachnospirales	f__Lachnospiraceae	NA	NA
20799	150.015542268885	-10.2817989317642	1.99990444392019	-5.14114509971781	2.73069060424011e-07	9.31427343090119e-07	o__Lachnospirales_f__Lachnospiraceae_NA	p__Firmicutes	c__Clostridia	o__Lachnospirales	f__Lachnospiraceae	NA	NA
178629	19.4697703878847	-6.30288811875406	2.21216715818413	-2.84919161530624	0.00438304739732102	0.00595494385975311	o__Lachnospirales_f__Lachnospiraceae_g__Anaerostipes	p__Firmicutes	c__Clostridia	o__Lachnospirales	f__Lachnospiraceae	g__Anaerostipes	NA
324283	166.443581462219	-10.4317724759743	2.12202485856822	-4.91595206052996	8.83520180993944e-07	2.58266998478379e-06	o__Bacteroidales_f__Prevotellaceae_g__Prevotella	p__Bacteroidota	c__Bacteroidia	o__Bacteroidales	f__Prevotellaceae	g__Prevotella	NA
292758	189.632241523089	-10.6268720076417	2.02898783886255	-5.23752375647509	1.62745357407171e-07	5.89996926813005e-07	o__Christensenellales_f__Christensenellaceae_g__Christensenellaceae_R-7_group	p__Firmicutes	c__Clostridia	o__Christensenellales	f__Christensenellaceae	g__Christensenellaceae_R-7_group	s__uncultured_Lachnospiraceae
102159	71.7968419434922	-9.15308902627906	2.12288893940949	-4.31161934869052	1.62063258213643e-05	3.3792507682892e-05	o__Lachnospirales_f__Lachnospiraceae_g__[Eubacterium]_ruminantium_group	p__Firmicutes	c__Clostridia	o__Lachnospirales	f__Lachnospiraceae	g__[Eubacterium]_ruminantium_group	s__bacterium_YE64
4369901	122.69504176822	-9.98475029276159	2.07565761954136	-4.81040331447718	1.50626051568324e-06	4.07672683049051e-06	o__Bacteroidales_f__Prevotellaceae_g__Prevotellaceae_UCG-003	p__Bacteroidota	c__Bacteroidia	o__Bacteroidales	f__Prevotellaceae	g__Prevotellaceae_UCG-003	s__Alloprevotella_sp.
342612	68.7184409436356	-9.09781770617029	1.97888284671057	-4.59745139602038	4.27690356402794e-06	1.02309509710677e-05	o__Oscillospirales_f__Ruminococcaceae_g__Ruminococcus	p__Firmicutes	c__Clostridia	o__Oscillospirales	f__Ruminococcaceae	g__Ruminococcus	s__bacterium_YRD2003
312260	87.0521408998687	-9.48151977441802	2.06276029098506	-4.59652040804517	4.29604913336903e-06	1.02677823527904e-05	o__Lachnospirales_f__Lachnospiraceae_g__Lachnospiraceae_ND3007_group	p__Firmicutes	c__Clostridia	o__Lachnospirales	f__Lachnospiraceae	g__Lachnospiraceae_ND3007_group	s__uncultured_Clostridia
157121	45.9058305364458	-8.35337833440465	2.25689911855864	-3.70126350164002	0.000214528551295326	0.000355256168076117	o__Clostridia_UCG-014_f__Clostridia_UCG-014_g__Clostridia_UCG-014	p__Firmicutes	c__Clostridia	o__Clostridia_UCG-014	f__Clostridia_UCG-014	g__Clostridia_UCG-014	s__uncultured_Lactococcus
22771	190.833744412513	-10.6361438405994	2.02883010325628	-5.24250099775646	1.58414535084821e-07	5.79302285176667e-07	o__Lachnospirales_f__Lachnospiraceae_g__Blautia	p__Firmicutes	c__Clostridia	o__Lachnospirales	f__Lachnospiraceae	g__Blautia	NA
357724	234.310315086036	-10.9418205824197	2.03117558734088	-5.38693978532117	7.16674308116387e-08	2.99233373465059e-07	o__Oscillospirales_NA_NA	p__Firmicutes	c__Clostridia	o__Oscillospirales	NA	NA	NA
181330	201.083128499892	-10.7233147986799	2.01934677847344	-5.31028890777559	1.09451590521796e-07	4.2704829977094e-07	o__Lachnospirales_f__Lachnospiraceae_NA	p__Firmicutes	c__Clostridia	o__Lachnospirales	f__Lachnospiraceae	NA	NA
185961	61.4884152911378	-8.87703378459777	1.97503856987723	-4.49461287490176	6.96966259437352e-06	1.58422455153436e-05	o__Lachnospirales_f__Lachnospiraceae_g__Howardella	p__Firmicutes	c__Clostridia	o__Lachnospirales	f__Lachnospiraceae	g__Howardella	NA
188574	36.6716054741223	-8.06280893920891	2.0108432599826	-4.00966554662181	6.08048110656131e-05	0.000112302344914844	o__Lachnospirales_f__Lachnospiraceae_g__Lachnospiraceae_ND3007_group	p__Firmicutes	c__Clostridia	o__Lachnospirales	f__Lachnospiraceae	g__Lachnospiraceae_ND3007_group	s__uncultured_Clostridiales
1517774	30.6674387076689	-7.19058480509987	2.29437274157033	-3.13400899287987	0.00172435571270265	0.00248318101845034	o__Clostridia_UCG-014_f__Clostridia_UCG-014_g__Clostridia_UCG-014	p__Firmicutes	c__Clostridia	o__Clostridia_UCG-014	f__Clostridia_UCG-014	g__Clostridia_UCG-014	s__uncultured_Escherichia
235065	33.6636371266124	-7.66610082944249	1.93163001912828	-3.96872110783519	7.22593912134721e-05	0.000131769955082357	o__RF39_f__RF39_g__RF39	p__Firmicutes	c__Bacilli	o__RF39	f__RF39	g__RF39	NA
193053	251.812002042023	-11.0497442737127	2.02167221279362	-5.46564581725331	4.61224458424272e-08	2.03428951952348e-07	o__Oscillospirales_f__Ruminococcaceae_g__Subdoligranulum	p__Firmicutes	c__Clostridia	o__Oscillospirales	f__Ruminococcaceae	g__Subdoligranulum	NA
166629	20.4110064346102	-6.6254789621017	2.18576773035151	-3.03119076656704	0.00243591292987646	0.00343208102619939	o__Christensenellales_f__Christensenellaceae_g__Christensenellaceae_R-7_group	p__Firmicutes	c__Clostridia	o__Christensenellales	f__Christensenellaceae	g__Christensenellaceae_R-7_group	s__uncultured_sludge
718358	39.1572170893644	-7.8475538992197	1.95519508217244	-4.01369355455835	5.97759425529888e-05	0.000110551186126021	o__Oscillospirales_f__Ruminococcaceae_g__Paludicola	p__Firmicutes	c__Clostridia	o__Oscillospirales	f__Ruminococcaceae	g__Paludicola	s__Ruminococcaceae_bacterium
147195	169.021414193454	-10.4512757811927	2.01721711536567	-5.18103663784262	2.2065614155614e-07	7.7088924964575e-07	o__Lachnospirales_f__Lachnospiraceae_g__GCA-900066575	p__Firmicutes	c__Clostridia	o__Lachnospirales	f__Lachnospiraceae	g__GCA-900066575	s__uncultured_Clostridium
4403632	109.370689326114	-9.81128880175616	1.98025532893453	-4.95455745448496	7.24950939809407e-07	2.17159934387707e-06	o__Lachnospirales_f__Lachnospiraceae_g__Coprococcus	p__Firmicutes	c__Clostridia	o__Lachnospirales	f__Lachnospiraceae	g__Coprococcus	s__uncultured_Coprococcus
189820	78.3415592285585	-9.31493400625199	1.95837514587845	-4.75646049014458	1.97016776632372e-06	5.12955276802344e-06	o__Oscillospirales_f__Ruminococcaceae_g__Caproiciproducens	p__Firmicutes	c__Clostridia	o__Oscillospirales	f__Ruminococcaceae	g__Caproiciproducens	s__uncultured_Ruminococcaceae
4430922	75.6655505475908	-9.25218345397839	2.17595391708568	-4.25201259150291	2.1185794560122e-05	4.2695574195187e-05	o__RF39_f__RF39_g__RF39	p__Firmicutes	c__Bacilli	o__RF39	f__RF39	g__RF39	NA
4453903	117.577132376196	-9.90918977582358	2.08752459023236	-4.74686134103005	2.06597476925069e-06	5.3233348005434e-06	NA_NA_NA	NA	NA	NA	NA	NA	NA
195200	163.595470975977	-10.4103314217942	2.01437031546444	-5.16803258163279	2.36571075757386e-07	8.21393098763949e-07	o__Lachnospirales_f__Lachnospiraceae_NA	p__Firmicutes	c__Clostridia	o__Lachnospirales	f__Lachnospiraceae	NA	NA
199600	33.518128868573	-6.25817922075524	2.15650240221687	-2.90200428913127	0.00370783463630372	0.00507280672769025	o__Lachnospirales_f__Lachnospiraceae_g__GCA-900066575	p__Firmicutes	c__Clostridia	o__Lachnospirales	f__Lachnospiraceae	g__GCA-900066575	s__uncultured_Clostridium
184984	76.6199240623018	-9.27301909564487	2.19562241005996	-4.22341248347509	2.40630835370903e-05	4.78293075530408e-05	o__Lachnospirales_f__Lachnospiraceae_g__Blautia	p__Firmicutes	c__Clostridia	o__Lachnospirales	f__Lachnospiraceae	g__Blautia	NA
188659	37.5092688711696	-7.83314764623182	2.04497190319314	-3.83044267454272	0.000127912931727414	0.00022176643126315	o__Lachnospirales_f__Lachnospiraceae_NA	p__Firmicutes	c__Clostridia	o__Lachnospirales	f__Lachnospiraceae	NA	NA
278879	187.301853140718	-10.6131096903349	2.01657522537654	-5.26293765626975	1.41771663191679e-07	5.29234707159508e-07	o__Oscillospirales_f__Oscillospiraceae_g__UCG-005	p__Firmicutes	c__Clostridia	o__Oscillospirales	f__Oscillospiraceae	g__UCG-005	s__wallaby_gut
113003	98.3993014796828	-9.65844465037328	2.08177631693319	-4.63952086101248	3.492178850072e-06	8.57085830676274e-06	o__Oscillospirales_f__Ruminococcaceae_g__Incertae_Sedis	p__Firmicutes	c__Clostridia	o__Oscillospirales	f__Ruminococcaceae	g__Incertae_Sedis	NA
558599	88.2907774987979	-9.48422268721404	2.18134103250387	-4.34788625248914	1.3745585652355e-05	2.91176791197218e-05	o__Oscillospirales_f__Oscillospiraceae_g__NK4A214_group	p__Firmicutes	c__Clostridia	o__Oscillospirales	f__Oscillospiraceae	g__NK4A214_group	NA
212532	204.375039405103	-10.7248640787326	2.1263100252318	-5.04388539369437	4.56172590070086e-07	1.45426094559779e-06	o__Oscillospirales_NA_NA	p__Firmicutes	c__Clostridia	o__Oscillospirales	NA	NA	NA
311718	126.890760165893	-10.0220357103088	2.02657115007106	-4.9453164819589	7.6020257666847e-07	2.25345763798154e-06	o__Oscillospirales_f__Oscillospiraceae_g__Oscillibacter	p__Firmicutes	c__Clostridia	o__Oscillospirales	f__Oscillospiraceae	g__Oscillibacter	NA
319680	14.8155271033669	-6.74175917997952	2.17395264886493	-3.1011527245083	0.00192768838398204	0.00274996796027438	o__Lachnospirales_f__Lachnospiraceae_NA	p__Firmicutes	c__Clostridia	o__Lachnospirales	f__Lachnospiraceae	NA	NA
316438	135.296184472996	-10.1181566971893	2.19824656616887	-4.60283066190492	4.16787098994375e-06	1.00321889842116e-05	o__Lactobacillales_f__Lactobacillaceae_g__Lactobacillus	p__Firmicutes	c__Bacilli	o__Lactobacillales	f__Lactobacillaceae	g__Lactobacillus	NA
1054318	122.290785566257	-9.9726820618861	2.22127943614788	-4.48961166235827	7.13531361131909e-06	1.6125102294887e-05	o__RF39_f__RF39_g__RF39	p__Firmicutes	c__Bacilli	o__RF39	f__RF39	g__RF39	s__Firmicutes_bacterium
297160	136.340797846453	-10.1356394385863	2.08862468757868	-4.85278159300912	1.21741741763626e-06	3.39217325219301e-06	o__Oscillospirales_f__Ruminococcaceae_g__Caproiciproducens	p__Firmicutes	c__Clostridia	o__Oscillospirales	f__Ruminococcaceae	g__Caproiciproducens	NA
241290	118.925034753838	-9.94447665967315	2.07841961704211	-4.78463375640457	1.71299393126595e-06	4.56652753543629e-06	o__Coriobacteriales_f__Coriobacteriales_Incertae_Sedis_g__uncultured	p__Actinobacteriota	c__Coriobacteriia	o__Coriobacteriales	f__Coriobacteriales_Incertae_Sedis	g__uncultured	NA
4315785	126.870710253728	-10.0171809367606	2.2379382749633	-4.47607561335662	7.60275682195622e-06	1.70164939070743e-05	o__Monoglobales_f__Monoglobaceae_g__Monoglobus	p__Firmicutes	c__Clostridia	o__Monoglobales	f__Monoglobaceae	g__Monoglobus	s__uncultured_Ruminococcaceae
191780	33.7431713939866	-6.74750639296549	2.3498554088621	-2.87145599151265	0.00408585669233363	0.00557328758979174	o__Oscillospirales_f__Oscillospiraceae_g__UCG-002	p__Firmicutes	c__Clostridia	o__Oscillospirales	f__Oscillospiraceae	g__UCG-002	s__uncultured_Firmicutes
4458227	104.4635236432	-9.73848694756649	2.01228477418194	-4.83951728528361	1.30154871480333e-06	3.57925896570917e-06	o__Clostridia_vadinBB60_group_f__Clostridia_vadinBB60_group_g__Clostridia_vadinBB60_group	p__Firmicutes	c__Clostridia	o__Clostridia_vadinBB60_group	f__Clostridia_vadinBB60_group	g__Clostridia_vadinBB60_group	s__gut_metagenome
179744	66.2827569788355	-9.01420836900247	2.09711928967763	-4.29837654604195	1.72053688630166e-05	3.56245624793598e-05	o__Lachnospirales_f__Lachnospiraceae_g__Lachnospiraceae_NK4A136_group	p__Firmicutes	c__Clostridia	o__Lachnospirales	f__Lachnospiraceae	g__Lachnospiraceae_NK4A136_group	s__uncultured_Clostridium
410242	206.105217524202	-10.7566170261136	2.01085503190737	-5.34927523637078	8.83071563472403e-08	3.57800741472029e-07	o__Christensenellales_f__Christensenellaceae_g__Christensenellaceae_R-7_group	p__Firmicutes	c__Clostridia	o__Christensenellales	f__Christensenellaceae	g__Christensenellaceae_R-7_group	s__bacterium_YE57
177878	42.6722120380401	-8.43192523704599	2.3518640770443	-3.58520941722227	0.000336807831636654	0.000539483421551343	o__Oscillospirales_f__Ruminococcaceae_g__Faecalibacterium	p__Firmicutes	c__Clostridia	o__Oscillospirales	f__Ruminococcaceae	g__Faecalibacterium	NA
1832447	98.8193805788785	-9.66018044455797	1.98227197113756	-4.87328710954547	1.09756533084238e-06	3.10276187883833e-06	o__Spirochaetales_f__Spirochaetaceae_g__Sphaerochaeta	p__Spirochaetota	c__Spirochaetia	o__Spirochaetales	f__Spirochaetaceae	g__Sphaerochaeta	NA
964067	119.847375967408	-9.94038747668193	2.01564039751405	-4.93162743163003	8.15473415664061e-07	2.40428599085454e-06	o__Clostridia_UCG-014_f__Clostridia_UCG-014_g__Clostridia_UCG-014	p__Firmicutes	c__Clostridia	o__Clostridia_UCG-014	f__Clostridia_UCG-014	g__Clostridia_UCG-014	NA
568968	137.498597962701	-10.149503586229	2.0950812450289	-4.84444391371992	1.26966776304137e-06	3.50566532557491e-06	o__Lachnospirales_f__Lachnospiraceae_NA	p__Firmicutes	c__Clostridia	o__Lachnospirales	f__Lachnospiraceae	NA	NA
514257	125.063027648377	-10.0144679909958	2.0900694445025	-4.79145227319449	1.65578410388337e-06	4.43756620404752e-06	o__Clostridia_UCG-014_f__Clostridia_UCG-014_g__Clostridia_UCG-014	p__Firmicutes	c__Clostridia	o__Clostridia_UCG-014	f__Clostridia_UCG-014	g__Clostridia_UCG-014	s__uncultured_Escherichia
324020	66.0838746679371	-9.05873517383806	2.16781160138846	-4.17874651470453	2.93120164268313e-05	5.73633834281109e-05	o__Monoglobales_f__Monoglobaceae_g__Monoglobus	p__Firmicutes	c__Clostridia	o__Monoglobales	f__Monoglobaceae	g__Monoglobus	NA
42395	121.385719645956	-9.95761851490046	2.09597564169628	-4.75082740314755	2.02585995946373e-06	5.24464123721281e-06	o__RF39_f__RF39_g__RF39	p__Firmicutes	c__Bacilli	o__RF39	f__RF39	g__RF39	s__anaerobic_digester
1118558	70.1052973006212	-9.0835770628514	2.09901849356205	-4.32753550800618	1.50787042271834e-05	3.16965240815468e-05	o__Lactobacillales_f__Enterococcaceae_g__Enterococcus	p__Firmicutes	c__Bacilli	o__Lactobacillales	f__Enterococcaceae	g__Enterococcus	NA
538247	36.9760172313881	-8.14325412141746	2.22238994884634	-3.66418779280598	0.000248124692036657	0.000406710671148057	o__Micrococcales_f__Micrococcaceae_g__Rothia	p__Actinobacteriota	c__Actinobacteria	o__Micrococcales	f__Micrococcaceae	g__Rothia	NA
510233	91.7250412754988	-9.52499104721651	2.30772757096895	-4.12743305017465	3.66835183173897e-05	7.04107615075897e-05	o__Oscillospirales_f__Ruminococcaceae_NA	p__Firmicutes	c__Clostridia	o__Oscillospirales	f__Ruminococcaceae	NA	NA
317515	78.2976703814051	-9.3071504500422	2.17147674285379	-4.28609262368179	1.81843194453211e-05	3.73085025923104e-05	o__Christensenellales_f__Christensenellaceae_g__Christensenellaceae_R-7_group	p__Firmicutes	c__Clostridia	o__Christensenellales	f__Christensenellaceae	g__Christensenellaceae_R-7_group	NA
351975	185.637638729139	-10.5989057310599	2.02687408192366	-5.22918805148504	1.7025611761861e-07	6.14402511406289e-07	o__Lachnospirales_f__Lachnospiraceae_NA	p__Firmicutes	c__Clostridia	o__Lachnospirales	f__Lachnospiraceae	NA	NA
807935	110.017171855382	-9.24993415016487	2.13991899174885	-4.32256276327794	1.54227189249465e-05	3.23699824792556e-05	o__Lachnospirales_f__Lachnospiraceae_NA	p__Firmicutes	c__Clostridia	o__Lachnospirales	f__Lachnospiraceae	NA	NA
4406684	221.635418910795	-10.8636496940356	2.0075860648905	-5.41129961201848	6.25689843717406e-08	2.64469827460181e-07	o__Bacteroidales_f__Prevotellaceae_g__Prevotella	p__Bacteroidota	c__Bacteroidia	o__Bacteroidales	f__Prevotellaceae	g__Prevotella	s__uncultured_Wautersiella
368236	123.347406593394	-9.98786271852438	2.01455926086732	-4.95784011547237	7.1281184819042e-07	2.14313024390072e-06	o__Oscillospirales_f__Oscillospiraceae_g__Sporobacter	p__Firmicutes	c__Clostridia	o__Oscillospirales	f__Oscillospiraceae	g__Sporobacter	NA
342213	101.107160785566	-9.70425945372642	2.00701136202545	-4.83517913118988	1.33025789272566e-06	3.64722359176735e-06	o__Oscillospirales_f__[Eubacterium]_coprostanoligenes_group_g__[Eubacterium]_coprostanoligenes_group	p__Firmicutes	c__Clostridia	o__Oscillospirales	f__[Eubacterium]_coprostanoligenes_group	g__[Eubacterium]_coprostanoligenes_group	NA
4425663	266.128614048463	-11.1272924441709	2.12392919997314	-5.23901288438032	1.61437768647183e-07	5.87221843724613e-07	o__Clostridia_UCG-014_f__Clostridia_UCG-014_g__Clostridia_UCG-014	p__Firmicutes	c__Clostridia	o__Clostridia_UCG-014	f__Clostridia_UCG-014	g__Clostridia_UCG-014	s__gut_metagenome
325958	52.3871484687914	-8.70556468406676	1.93750800941909	-4.49317610133487	7.01687123983445e-06	1.59099423227703e-05	o__Oscillospirales_f__Ruminococcaceae_g__Subdoligranulum	p__Firmicutes	c__Clostridia	o__Oscillospirales	f__Ruminococcaceae	g__Subdoligranulum	NA
617098	153.150756705534	-10.31692787909	2.0146195740731	-5.12103029865411	3.03870812732568e-07	1.02500265526417e-06	o__Oscillospirales_f__Oscillospiraceae_g__NK4A214_group	p__Firmicutes	c__Clostridia	o__Oscillospirales	f__Oscillospiraceae	g__NK4A214_group	NA
157327	45.0903402034969	-7.84061537914163	2.08898065719429	-3.75332119622034	0.00017450702010603	0.000295176840506613	o__Bacteroidales_f__Bacteroidaceae_g__Bacteroides	p__Bacteroidota	c__Bacteroidia	o__Bacteroidales	f__Bacteroidaceae	g__Bacteroides	NA
277916	107.048215894382	-8.90825811613609	2.04166850968999	-4.36322452634034	1.28159290744995e-05	2.73813024454401e-05	o__Erysipelotrichales_f__Erysipelatoclostridiaceae_g__UCG-004	p__Firmicutes	c__Bacilli	o__Erysipelotrichales	f__Erysipelatoclostridiaceae	g__UCG-004	s__gut_metagenome
4405324	238.841198888637	-10.9655806093881	2.02707778082561	-5.40955098670261	6.31829611283942e-08	2.66243277739495e-07	o__Clostridiales_f__Clostridiaceae_g__Clostridium_sensu_stricto_1	p__Firmicutes	c__Clostridia	o__Clostridiales	f__Clostridiaceae	g__Clostridium_sensu_stricto_1	NA
511234	87.6286146284727	-9.49143088138349	2.01120852224636	-4.71926743368325	2.36695477476982e-06	5.99730724153056e-06	o__Lachnospirales_f__Lachnospiraceae_NA	p__Firmicutes	c__Clostridia	o__Lachnospirales	f__Lachnospiraceae	NA	NA
822524	43.031802913587	-8.34860068619227	1.94539776777953	-4.29146204671619	1.77500544028261e-05	3.65544353453689e-05	o__Veillonellales-Selenomonadales_f__Selenomonadaceae_NA	p__Firmicutes	c__Negativicutes	o__Veillonellales-Selenomonadales	f__Selenomonadaceae	NA	NA
199337	389.231313109404	-11.6858326720331	2.04082732077391	-5.72602716216171	1.02809767379238e-08	5.64320546797057e-08	o__Oscillospirales_f__Oscillospiraceae_g__uncultured	p__Firmicutes	c__Clostridia	o__Oscillospirales	f__Oscillospiraceae	g__uncultured	s__metagenome
158399	148.689387905248	-10.2520864711765	2.21341389309267	-4.63179819335637	3.62503412136862e-06	8.86515040931129e-06	o__Clostridia_UCG-014_f__Clostridia_UCG-014_g__Clostridia_UCG-014	p__Firmicutes	c__Clostridia	o__Clostridia_UCG-014	f__Clostridia_UCG-014	g__Clostridia_UCG-014	s__uncultured_Lactococcus
293918	122.24040929157	-9.94537873819973	2.32797412463407	-4.27211738866	1.93625594476149e-05	3.94012260973381e-05	o__Lachnospirales_f__Lachnospiraceae_NA	p__Firmicutes	c__Clostridia	o__Lachnospirales	f__Lachnospiraceae	NA	NA
323583	32.1348336698122	-7.55956846295951	2.04046370648376	-3.70482868131312	0.000211533654017988	0.00035114586566986	o__Oscillospirales_f__Ruminococcaceae_g__Harryflintia	p__Firmicutes	c__Clostridia	o__Oscillospirales	f__Ruminococcaceae	g__Harryflintia	NA
589114	56.3602645961133	-8.79436933902281	1.91731777633531	-4.58680842975964	4.50073307966321e-06	1.06916807503881e-05	o__Lactobacillales_f__Lactobacillaceae_g__Lactobacillus	p__Firmicutes	c__Bacilli	o__Lactobacillales	f__Lactobacillaceae	g__Lactobacillus	NA
846386	82.8371308997388	-9.38534676588369	1.98003134122795	-4.73999909519776	2.1371917328035e-06	5.48475109208369e-06	o__Lachnospirales_f__Lachnospiraceae_g__[Eubacterium]_ventriosum_group	p__Firmicutes	c__Clostridia	o__Lachnospirales	f__Lachnospiraceae	g__[Eubacterium]_ventriosum_group	s__uncultured_Eubacterium
303320	75.743550936992	-9.2544549892849	2.0967934212205	-4.41362267528389	1.01655071667867e-05	2.21859156412979e-05	o__Oscillospirales_f__UCG-010_g__UCG-010	p__Firmicutes	c__Clostridia	o__Oscillospirales	f__UCG-010	g__UCG-010	s__uncultured_Clostridia
19611	92.3545856610162	-9.53835208354719	2.0843855843274	-4.57609770249159	4.73729368692677e-06	1.11760959590805e-05	o__Oscillospirales_f__UCG-010_g__UCG-010	p__Firmicutes	c__Clostridia	o__Oscillospirales	f__UCG-010	g__UCG-010	NA
199701	92.9751750254188	-9.55130028801353	2.01624095786802	-4.73718195771258	2.16710575990664e-06	5.53187574686326e-06	o__Clostridiales_f__Clostridiaceae_g__Clostridium_sensu_stricto_1	p__Firmicutes	c__Clostridia	o__Clostridiales	f__Clostridiaceae	g__Clostridium_sensu_stricto_1	NA
4484010	199.757899034224	-10.7020060105525	2.05327305320473	-5.2121689289444	1.86645466577787e-07	6.6392458825527e-07	o__Bacteroidales_f__Muribaculaceae_g__CAG-873	p__Bacteroidota	c__Bacteroidia	o__Bacteroidales	f__Muribaculaceae	g__CAG-873	s__uncultured_bacterium
188658	55.1539566776244	-8.79971610240212	2.15868195804967	-4.07643009642445	4.57323953427796e-05	8.61492646794176e-05	o__Oscillospirales_f__Oscillospiraceae_g__UCG-003	p__Firmicutes	c__Clostridia	o__Oscillospirales	f__Oscillospiraceae	g__UCG-003	s__gut_metagenome
208479	24.4090733371374	-7.25581641924716	2.59977617341112	-2.79093888676075	0.00525553944142177	0.00703908192178691	o__Bacteroidales_f__Marinifilaceae_g__Butyricimonas	p__Bacteroidota	c__Bacteroidia	o__Bacteroidales	f__Marinifilaceae	g__Butyricimonas	NA
576853	143.243426613729	-10.2096415141481	2.02064116392844	-5.05267421866186	4.3566665146415e-07	1.40393823798695e-06	o__Christensenellales_f__Christensenellaceae_g__Christensenellaceae_R-7_group	p__Firmicutes	c__Clostridia	o__Christensenellales	f__Christensenellaceae	g__Christensenellaceae_R-7_group	s__bacterium_AC2043
4426266	130.937509614419	-10.0777508326202	2.09687368620857	-4.80608388521587	1.53915340226101e-06	4.15753566942102e-06	o__Bacteroidales_f__Bacteroidaceae_g__Bacteroides	p__Bacteroidota	c__Bacteroidia	o__Bacteroidales	f__Bacteroidaceae	g__Bacteroides	NA
532681	27.6967679505539	-6.98982944592491	2.02754652086756	-3.44743233952238	0.000565942141480245	0.000879747744332799	o__Bacteroidales_f__Prevotellaceae_g__Prevotella	p__Bacteroidota	c__Bacteroidia	o__Bacteroidales	f__Prevotellaceae	g__Prevotella	NA
827522	205.030069269933	-10.7438961348392	2.01909711809064	-5.32113885883763	1.03119652067227e-07	4.06395290664942e-07	o__Clostridia_UCG-014_f__Clostridia_UCG-014_g__Clostridia_UCG-014	p__Firmicutes	c__Clostridia	o__Clostridia_UCG-014	f__Clostridia_UCG-014	g__Clostridia_UCG-014	s__uncultured_Escherichia
4343842	199.515235385535	-10.7102056084711	2.03882828180104	-5.253118030622	1.49545632316731e-07	5.52423083763548e-07	o__Christensenellales_f__Christensenellaceae_g__Christensenellaceae_R-7_group	p__Firmicutes	c__Clostridia	o__Christensenellales	f__Christensenellaceae	g__Christensenellaceae_R-7_group	s__uncultured_Christensenella
45296	72.5695733508025	-9.17321912984263	2.16230859692205	-4.24232653142123	2.21214515215257e-05	4.43887587673692e-05	o__Lachnospirales_f__Lachnospiraceae_g__Agathobacter	p__Firmicutes	c__Clostridia	o__Lachnospirales	f__Lachnospiraceae	g__Agathobacter	NA
275423	45.6263455617759	-8.55785056800727	2.13152396809735	-4.01489764886209	5.9471597165778e-05	0.00011017156008737	o__Oscillospirales_f__Oscillospiraceae_NA	p__Firmicutes	c__Clostridia	o__Oscillospirales	f__Oscillospiraceae	NA	NA
26978	554.219625982308	-12.2001612835229	2.06034850190499	-5.92140663205407	3.19199511822251e-09	2.10671677802686e-08	o__Oscillospirales_f__[Eubacterium]_coprostanoligenes_group_g__[Eubacterium]_coprostanoligenes_group	p__Firmicutes	c__Clostridia	o__Oscillospirales	f__[Eubacterium]_coprostanoligenes_group	g__[Eubacterium]_coprostanoligenes_group	NA
180193	55.8558429848378	-8.75883529422262	2.05861815104831	-4.25471585867556	2.0931464747635e-05	4.22797064482097e-05	o__Lachnospirales_f__Lachnospiraceae_NA	p__Firmicutes	c__Clostridia	o__Lachnospirales	f__Lachnospiraceae	NA	NA
4242681	109.055068814535	-9.81787771311098	1.99848630102842	-4.91265699847866	8.98503839491608e-07	2.6180872514548e-06	o__Lachnospirales_f__Lachnospiraceae_g__Coprococcus	p__Firmicutes	c__Clostridia	o__Lachnospirales	f__Lachnospiraceae	g__Coprococcus	NA
4420272	57.1213684569692	-8.78586627663118	2.09093531565093	-4.20188334419904	2.64703537769721e-05	5.22205334218562e-05	o__Lachnospirales_f__Lachnospiraceae_NA	p__Firmicutes	c__Clostridia	o__Lachnospirales	f__Lachnospiraceae	NA	NA
353631	78.4067876248002	-9.29796045746481	1.97426788046585	-4.70957388785095	2.48235213850954e-06	6.25497930761512e-06	o__Oscillospirales_f__Oscillospiraceae_g__UCG-005	p__Firmicutes	c__Clostridia	o__Oscillospirales	f__Oscillospiraceae	g__UCG-005	s__wallaby_gut
309441	135.228867892463	-10.1185628520686	2.13172216493645	-4.74666118244834	2.0680193703014e-06	5.32359497674392e-06	o__Clostridia_UCG-014_f__Clostridia_UCG-014_g__Clostridia_UCG-014	p__Firmicutes	c__Clostridia	o__Clostridia_UCG-014	f__Clostridia_UCG-014	g__Clostridia_UCG-014	NA
182797	96.8540664333907	-9.62580061487524	2.08938242860186	-4.60700754591705	4.08505183013788e-06	9.87551364761487e-06	o__Oscillospirales_f__UCG-010_g__UCG-010	p__Firmicutes	c__Clostridia	o__Oscillospirales	f__UCG-010	g__UCG-010	NA
1043408	155.634752560965	-10.3153812289463	2.05944691723989	-5.00881141562569	5.4767203359999e-07	1.70269432466558e-06	o__Christensenellales_f__Christensenellaceae_g__Christensenellaceae_R-7_group	p__Firmicutes	c__Clostridia	o__Christensenellales	f__Christensenellaceae	g__Christensenellaceae_R-7_group	s__uncultured_Ruminococcus
570052	74.2221577022617	-9.21789929361282	1.97462047734186	-4.66818783628818	3.03868030014415e-06	7.5252670362521e-06	o__Christensenellales_f__Christensenellaceae_g__Christensenellaceae_R-7_group	p__Firmicutes	c__Clostridia	o__Christensenellales	f__Christensenellaceae	g__Christensenellaceae_R-7_group	s__uncultured_sludge
28056	155.028299761962	-10.3261531133889	2.10129764392646	-4.91417917077827	8.91551895987454e-07	2.60059706401452e-06	o__Bacteroidales_f__Bacteroidaceae_g__Bacteroides	p__Bacteroidota	c__Bacteroidia	o__Bacteroidales	f__Bacteroidaceae	g__Bacteroides	s__Bacteroides_coprocola
361811	331.909195315093	-11.4547356475643	2.02645345671993	-5.65260238747611	1.58036600430388e-08	8.21370490661924e-08	o__Oscillospirales_f__Ruminococcaceae_g__Subdoligranulum	p__Firmicutes	c__Clostridia	o__Oscillospirales	f__Ruminococcaceae	g__Subdoligranulum	s__metagenome
196332	34.1457506652778	-7.80935427902055	2.14725175854301	-3.63690668686167	0.000275931835145836	0.000446941038713451	o__Lachnospirales_f__Lachnospiraceae_NA	p__Firmicutes	c__Clostridia	o__Lachnospirales	f__Lachnospiraceae	NA	NA
312628	28.5239976446739	-7.08627808716871	2.20706281142357	-3.2107278734845	0.00132399248761416	0.00193925958479956	o__Oscillospirales_f__Oscillospiraceae_g__UCG-002	p__Firmicutes	c__Clostridia	o__Oscillospirales	f__Oscillospiraceae	g__UCG-002	NA
187180	63.448591585298	-8.91352205303347	1.98554625456725	-4.48920393193065	7.14898327590446e-06	1.61347934902456e-05	o__Oscillospirales_f__Ruminococcaceae_g__Subdoligranulum	p__Firmicutes	c__Clostridia	o__Oscillospirales	f__Ruminococcaceae	g__Subdoligranulum	s__metagenome
229533	87.2451085132739	-9.45249912607643	2.19863349866685	-4.29926094176587	1.71368610488975e-05	3.55589866764624e-05	o__RF39_f__RF39_g__RF39	p__Firmicutes	c__Bacilli	o__RF39	f__RF39	g__RF39	s__uncultured_prokaryote
287508	11.6959163721407	-5.88190558879267	2.14462815106805	-2.74262257812079	0.00609506963544958	0.00808233179723233	o__Coriobacteriales_f__Eggerthellaceae_g__Slackia	p__Actinobacteriota	c__Coriobacteriia	o__Coriobacteriales	f__Eggerthellaceae	g__Slackia	s__Slackia_isoflavoniconvertens
524213	361.099782339099	-11.5818225300965	2.01729905115563	-5.74125215766185	9.39790277413469e-09	5.24253680210894e-08	o__Bacteroidales_f__Prevotellaceae_g__Alloprevotella	p__Bacteroidota	c__Bacteroidia	o__Bacteroidales	f__Prevotellaceae	g__Alloprevotella	NA
4332878	23.8487755606287	-7.21542310882786	2.09325023707206	-3.44699500377005	0.000566859065100886	0.000880312093733235	o__Coriobacteriales_f__Eggerthellaceae_g__Slackia	p__Actinobacteriota	c__Coriobacteriia	o__Coriobacteriales	f__Eggerthellaceae	g__Slackia	s__Slackia_isoflavoniconvertens
4439487	40.2745560537322	-8.30392481013041	2.1161576025927	-3.9240578300768	8.70698198710711e-05	0.000156485719571433	o__Oscillospirales_f__UCG-010_g__UCG-010	p__Firmicutes	c__Clostridia	o__Oscillospirales	f__UCG-010	g__UCG-010	NA
298408	96.4679835896962	-9.60751861922447	2.07754942949808	-4.62444767032358	3.75597890166562e-06	9.14455663258855e-06	o__Christensenellales_f__Christensenellaceae_g__Christensenellaceae_R-7_group	p__Firmicutes	c__Clostridia	o__Christensenellales	f__Christensenellaceae	g__Christensenellaceae_R-7_group	s__bacterium_AC2043
44827	145.218967937202	-10.2416349658636	2.01186780415138	-5.09061029990664	3.56912882289023e-07	1.18208510833087e-06	o__Oscillospirales_f__Ruminococcaceae_g__Ruminococcus	p__Firmicutes	c__Clostridia	o__Oscillospirales	f__Ruminococcaceae	g__Ruminococcus	s__Ruminococcus_champanellensis
289070	125.129072121036	-10.0002085971067	1.99418036189922	-5.01469615696282	5.31173379883881e-07	1.65327714488858e-06	o__Spirochaetales_f__Spirochaetaceae_g__Treponema	p__Spirochaetota	c__Spirochaetia	o__Spirochaetales	f__Spirochaetaceae	g__Treponema	NA
300620	182.071296948906	-10.5557783009891	2.07027875650605	-5.09872318779128	3.4195217990082e-07	1.13665900576255e-06	o__Oscillospirales_f__Oscillospiraceae_g__Colidextribacter	p__Firmicutes	c__Clostridia	o__Oscillospirales	f__Oscillospiraceae	g__Colidextribacter	s__uncultured_Clostridia
330469	250.680355271251	-11.0480906027001	2.01406650109578	-5.48546465406638	4.12384009962111e-08	1.85167180866594e-07	o__Oscillospirales_f__Ruminococcaceae_g__Subdoligranulum	p__Firmicutes	c__Clostridia	o__Oscillospirales	f__Ruminococcaceae	g__Subdoligranulum	NA
190100	292.609649661801	-11.2615303660468	2.04999556982056	-5.49344131852566	3.94176123408359e-08	1.77978598476343e-07	o__Lachnospirales_f__Lachnospiraceae_NA	p__Firmicutes	c__Clostridia	o__Lachnospirales	f__Lachnospiraceae	NA	NA
149335	227.397109519988	-10.8929655422666	2.12137565679348	-5.13485931045879	2.82355164542313e-07	9.60709062958254e-07	o__Veillonellales-Selenomonadales_f__Selenomonadaceae_g__Mitsuokella	p__Firmicutes	c__Negativicutes	o__Veillonellales-Selenomonadales	f__Selenomonadaceae	g__Mitsuokella	NA
1113587	90.3671532972466	-9.5253553871373	2.06669749679417	-4.60897417348833	4.04660590287256e-06	9.79121339926497e-06	o__Bacteroidales_f__Muribaculaceae_NA	p__Bacteroidota	c__Bacteroidia	o__Bacteroidales	f__Muribaculaceae	NA	NA
193846	20.6496846204569	-6.59745330892956	2.03346961431149	-3.24443171537795	0.00117685230439674	0.00173394215263189	o__Lachnospirales_f__Lachnospiraceae_NA	p__Firmicutes	c__Clostridia	o__Lachnospirales	f__Lachnospiraceae	NA	NA
177567	427.634014505007	-11.8211718273024	2.0574254575609	-5.74561366676026	9.1588206400932e-09	5.15113136205653e-08	o__Lachnospirales_f__Lachnospiraceae_NA	p__Firmicutes	c__Clostridia	o__Lachnospirales	f__Lachnospiraceae	NA	NA
336063	30.4897016408528	-7.62090314254618	2.23220509100594	-3.41406942097414	0.000640002662111223	0.000987031132614099	o__Oscillospirales_f__Ethanoligenenaceae_g__Acetanaerobacterium	p__Firmicutes	c__Clostridia	o__Oscillospirales	f__Ethanoligenenaceae	g__Acetanaerobacterium	NA
545371	51.3159223190086	-8.59940231341491	2.16502129277112	-3.97197124209717	7.12803266040088e-05	0.000130378197042606	o__Lactobacillales_f__Lactobacillaceae_g__Lactobacillus	p__Firmicutes	c__Bacilli	o__Lactobacillales	f__Lactobacillaceae	g__Lactobacillus	NA
310886	56.3156214082731	-8.42899718834138	2.18197664709503	-3.86300980790208	0.000111998509316398	0.000197022425830196	o__Oscillospirales_f__Oscillospiraceae_g__Colidextribacter	p__Firmicutes	c__Clostridia	o__Oscillospirales	f__Oscillospiraceae	g__Colidextribacter	s__Anaerostipes_hadrus
196711	114.178038216407	-9.86251057990167	2.03614754122283	-4.84371116543874	1.27436147183762e-06	3.5133271731111e-06	o__Lachnospirales_f__Lachnospiraceae_g__Coprococcus	p__Firmicutes	c__Clostridia	o__Lachnospirales	f__Lachnospiraceae	g__Coprococcus	NA
347640	57.8725690458915	-8.74885573354517	2.07349080918127	-4.21938486286308	2.44969787143907e-05	4.86211773179103e-05	o__Lachnospirales_f__Lachnospiraceae_NA	p__Firmicutes	c__Clostridia	o__Lachnospirales	f__Lachnospiraceae	NA	NA
397321	34.171315882971	-7.71487653714736	2.10688940132553	-3.66173778855863	0.000250510191657829	0.000410129955140941	o__Saccharimonadales_NA_NA	p__Patescibacteria	c__Saccharimonadia	o__Saccharimonadales	NA	NA	NA
985239	122.394824966664	-9.99427095120412	1.97899182136709	-5.05018304941759	4.41386899107658e-07	1.41457936480603e-06	o__Lachnospirales_f__Lachnospiraceae_NA	p__Firmicutes	c__Clostridia	o__Lachnospirales	f__Lachnospiraceae	NA	NA
226618	51.3560305952934	-8.57952755048431	2.16131922902231	-3.96957905860363	7.19997151600788e-05	0.00013140448211785	o__Bacteroidales_f__Prevotellaceae_g__Prevotella	p__Bacteroidota	c__Bacteroidia	o__Bacteroidales	f__Prevotellaceae	g__Prevotella	NA
302746	38.9056829653772	-8.17828599488403	1.98134377842477	-4.12764613790849	3.66495517617327e-05	7.03948964063014e-05	o__Lachnospirales_f__Lachnospiraceae_g__Agathobacter	p__Firmicutes	c__Clostridia	o__Lachnospirales	f__Lachnospiraceae	g__Agathobacter	NA
106258	120.522119625548	-9.95237499171188	2.10842040385466	-4.72029912702265	2.35498069237859e-06	5.97249270039349e-06	o__Lachnospirales_f__Lachnospiraceae_NA	p__Firmicutes	c__Clostridia	o__Lachnospirales	f__Lachnospiraceae	NA	NA
3038460	90.6102923227311	-9.52542395815519	2.10327230519899	-4.5288591185315	5.93030213823607e-06	1.36611417633546e-05	o__Campylobacterales_f__Campylobacteraceae_g__Campylobacter	p__Campilobacterota	c__Campylobacteria	o__Campylobacterales	f__Campylobacteraceae	g__Campylobacter	s__Campylobacter_sputorum
644244	46.8327750813489	-8.48978690858923	2.07393156554351	-4.0935713837618	4.24779219981648e-05	8.02947055576075e-05	o__Christensenellales_f__Christensenellaceae_g__Christensenellaceae_R-7_group	p__Firmicutes	c__Clostridia	o__Christensenellales	f__Christensenellaceae	g__Christensenellaceae_R-7_group	s__human_gut
194219	86.2245598536913	-9.44946629511453	1.98413228457287	-4.76251829002859	1.91191862422216e-06	5.00166677339493e-06	o__Oscillospirales_f__Ruminococcaceae_g__Subdoligranulum	p__Firmicutes	c__Clostridia	o__Oscillospirales	f__Ruminococcaceae	g__Subdoligranulum	NA
273681	74.7439195792724	-9.21323090983102	2.08065334600394	-4.42804704951248	9.50901618970847e-06	2.08528385457258e-05	o__Lachnospirales_f__Lachnospiraceae_g__Lachnospiraceae_UCG-002	p__Firmicutes	c__Clostridia	o__Lachnospirales	f__Lachnospiraceae	g__Lachnospiraceae_UCG-002	s__uncultured_Firmicutes
2879379	53.9347176363905	-8.75682825005156	2.26517316969585	-3.86585377542123	0.000110701252132603	0.000194865507449358	o__Lachnospirales_f__Lachnospiraceae_g__Shuttleworthia	p__Firmicutes	c__Clostridia	o__Lachnospirales	f__Lachnospiraceae	g__Shuttleworthia	s__Clostridium_sp.
4338349	76.3334030280499	-9.26981068266286	2.29372175959529	-4.04138411465323	5.31366382504446e-05	9.93455646197733e-05	o__Lachnospirales_f__Lachnospiraceae_g__Lachnospiraceae_UCG-010	p__Firmicutes	c__Clostridia	o__Lachnospirales	f__Lachnospiraceae	g__Lachnospiraceae_UCG-010	NA
4313430	41.1915610874194	-8.30578854333349	2.01341474173003	-4.12522485863827	3.70372720543242e-05	7.08974233347546e-05	o__Coriobacteriales_f__Eggerthellaceae_g__Enterorhabdus	p__Actinobacteriota	c__Coriobacteriia	o__Coriobacteriales	f__Eggerthellaceae	g__Enterorhabdus	s__Adlercreutzia_muris
198194	203.795016024658	-10.7275409189366	2.1303172723403	-5.03565410571527	4.76219820698191e-07	1.50619640749693e-06	o__Oscillospirales_f__Oscillospiraceae_g__uncultured	p__Firmicutes	c__Clostridia	o__Oscillospirales	f__Oscillospiraceae	g__uncultured	NA
4416951	210.778623247388	-10.7756420080194	2.12906693969729	-5.06120395141332	4.16617257809487e-07	1.35043156111264e-06	o__Oscillospirales_f__Ruminococcaceae_g__[Eubacterium]_siraeum_group	p__Firmicutes	c__Clostridia	o__Oscillospirales	f__Ruminococcaceae	g__[Eubacterium]_siraeum_group	s__unidentified
2792266	41.0971461140547	-8.21287439455294	2.13511011037051	-3.84658119253987	0.000119777450694392	0.000209228595313736	o__Oscillospirales_f__Oscillospiraceae_g__Oscillibacter	p__Firmicutes	c__Clostridia	o__Oscillospirales	f__Oscillospiraceae	g__Oscillibacter	NA
856235	82.7887440102558	-9.37672873069681	2.0793425578853	-4.50946800234444	6.49903957125265e-06	1.48588225255935e-05	o__Bacteroidales_f__Prevotellaceae_g__Prevotella	p__Bacteroidota	c__Bacteroidia	o__Bacteroidales	f__Prevotellaceae	g__Prevotella	NA
13811	176.793118832344	-10.5158786412441	2.12402640435033	-4.95091709769048	7.38645663575155e-07	2.20146950221148e-06	o__Veillonellales-Selenomonadales_f__Selenomonadaceae_g__Mitsuokella	p__Firmicutes	c__Negativicutes	o__Veillonellales-Selenomonadales	f__Selenomonadaceae	g__Mitsuokella	NA
178996	394.882456241665	-11.7086539253081	2.04356377040046	-5.72952706193928	1.00711022388122e-08	5.56144133711826e-08	o__Lachnospirales_f__Lachnospiraceae_g__Sellimonas	p__Firmicutes	c__Clostridia	o__Lachnospirales	f__Lachnospiraceae	g__Sellimonas	s__uncultured_bacterium
302902	113.311203266104	-9.87046279381281	1.99430225203803	-4.94933141840757	7.44688475583021e-07	2.21465986386742e-06	o__Lachnospirales_f__Lachnospiraceae_NA	p__Firmicutes	c__Clostridia	o__Lachnospirales	f__Lachnospiraceae	NA	NA
194696	217.091671272942	-10.8313484488858	2.05354032593327	-5.27447565168379	1.33136192100293e-07	5.02979351948557e-07	o__Oscillospirales_f__Ruminococcaceae_NA	p__Firmicutes	c__Clostridia	o__Oscillospirales	f__Ruminococcaceae	NA	NA
833609	325.233860024482	-11.4226467779837	2.03826152152409	-5.6041124543442	2.0932477826226e-08	1.04624191178892e-07	o__Campylobacterales_f__Campylobacteraceae_g__Campylobacter	p__Campilobacterota	c__Campylobacteria	o__Campylobacterales	f__Campylobacteraceae	g__Campylobacter	NA
47365	138.587299638866	-10.1752632095554	2.09156042598539	-4.86491477039762	1.14506139552897e-06	3.22666992011712e-06	o__Lactobacillales_f__Lactobacillaceae_g__Lactobacillus	p__Firmicutes	c__Bacilli	o__Lactobacillales	f__Lactobacillaceae	g__Lactobacillus	NA
956050	295.524155752126	-11.2871686353096	2.02028543814173	-5.58691778013882	2.31135084802959e-08	1.13252056757657e-07	o__Bacteroidales_f__Prevotellaceae_NA	p__Bacteroidota	c__Bacteroidia	o__Bacteroidales	f__Prevotellaceae	NA	NA
185164	68.536140602603	-9.08399743027535	2.09625322220389	-4.33344470699247	1.46794161971283e-05	3.09046279507566e-05	o__Lachnospirales_f__Lachnospiraceae_g__Agathobacter	p__Firmicutes	c__Clostridia	o__Lachnospirales	f__Lachnospiraceae	g__Agathobacter	NA
268125	83.1485726488729	-9.39142021495782	2.0151127902925	-4.66049357643877	3.15452006151007e-06	7.79101032324263e-06	o__Lachnospirales_f__Lachnospiraceae_NA	p__Firmicutes	c__Clostridia	o__Lachnospirales	f__Lachnospiraceae	NA	NA
2176015	62.9052877394563	-8.97299817977592	2.10226570071546	-4.26825123804386	1.97011366854386e-05	4.00010477252901e-05	o__Peptostreptococcales-Tissierellales_f__Anaerovoracaceae_g__Mogibacterium	p__Firmicutes	c__Clostridia	o__Peptostreptococcales-Tissierellales	f__Anaerovoracaceae	g__Mogibacterium	s__uncultured_Enterococcus
309745	44.5343001614709	-8.40913030256773	2.1346393993913	-3.93936807545369	8.16965104503487e-05	0.000147506092368823	o__Oscillospirales_f__UCG-010_g__UCG-010	p__Firmicutes	c__Clostridia	o__Oscillospirales	f__UCG-010	g__UCG-010	NA
1033345	316.035905483532	-11.3773773860365	2.12446260176163	-5.35541429470316	8.5360601202106e-08	3.47403694936952e-07	o__Bacteroidales_f__Prevotellaceae_g__Alloprevotella	p__Bacteroidota	c__Bacteroidia	o__Bacteroidales	f__Prevotellaceae	g__Alloprevotella	NA
646800	40.5880684572589	-8.1514329608093	1.93866883341108	-4.20465466836175	2.61481079756287e-05	5.16736419518378e-05	o__Coriobacteriales_f__Atopobiaceae_g__Libanicoccus	p__Actinobacteriota	c__Coriobacteriia	o__Coriobacteriales	f__Atopobiaceae	g__Libanicoccus	s__Coriobacteriaceae_bacterium
288265	196.131185042848	-10.6749914628543	2.11629211107422	-5.04419565096603	4.55433108936252e-07	1.4538826169888e-06	o__Bacteroidales_f__Prevotellaceae_NA	p__Bacteroidota	c__Bacteroidia	o__Bacteroidales	f__Prevotellaceae	NA	NA
360315	170.288924542012	-10.4710849585738	2.11380475779164	-4.9536670404287	7.28277827402415e-07	2.17530312895879e-06	o__Clostridia_UCG-014_f__Clostridia_UCG-014_g__Clostridia_UCG-014	p__Firmicutes	c__Clostridia	o__Clostridia_UCG-014	f__Clostridia_UCG-014	g__Clostridia_UCG-014	NA
578511	46.7472420231008	-8.32216509562479	2.06405600501869	-4.03194732865276	5.53165863279241e-05	0.000102999408533096	o__Lachnospirales_f__Lachnospiraceae_NA	p__Firmicutes	c__Clostridia	o__Lachnospirales	f__Lachnospiraceae	NA	NA
341657	14.6601049669109	-6.50378205129427	2.43431199379425	-2.67171261032861	0.00754652491104537	0.00987574377991078	o__Veillonellales-Selenomonadales_f__Selenomonadaceae_g__Anaerovibrio	p__Firmicutes	c__Negativicutes	o__Veillonellales-Selenomonadales	f__Selenomonadaceae	g__Anaerovibrio	s__uncultured_Anaerovibrio
289208	32.3573252812871	-6.94116139625622	2.24728071635327	-3.08869352446536	0.00201038710588146	0.00285900845431429	o__Oscillospirales_f__UCG-010_g__UCG-010	p__Firmicutes	c__Clostridia	o__Oscillospirales	f__UCG-010	g__UCG-010	s__unidentified_rumen
4341886	25.6018391234004	-7.03535069610277	2.11792301534859	-3.32181606466221	0.000894336283629351	0.00134003669631334	o__Oscillospirales_NA_NA	p__Firmicutes	c__Clostridia	o__Oscillospirales	NA	NA	NA
175751	48.4162088495303	-8.56593039879168	1.95231360478461	-4.3875791152604	1.146193061595e-05	2.47004153871653e-05	o__Lachnospirales_f__Lachnospiraceae_g__Lachnospiraceae_NK4A136_group	p__Firmicutes	c__Clostridia	o__Lachnospirales	f__Lachnospiraceae	g__Lachnospiraceae_NK4A136_group	s__human_gut
174170	85.9786223727761	-9.4277304211065	2.10626959548198	-4.47603214770288	7.60430395847351e-06	1.70164939070743e-05	o__Lachnospirales_f__Lachnospiraceae_NA	p__Firmicutes	c__Clostridia	o__Lachnospirales	f__Lachnospiraceae	NA	NA
333387	181.784077253824	-10.5566684625629	2.11032619435821	-5.00238706735734	5.66247540490274e-07	1.7485366554711e-06	o__Clostridia_UCG-014_f__Clostridia_UCG-014_g__Clostridia_UCG-014	p__Firmicutes	c__Clostridia	o__Clostridia_UCG-014	f__Clostridia_UCG-014	g__Clostridia_UCG-014	s__uncultured_Lactococcus
197164	16.2796587273513	-6.43139689589749	2.06562614905864	-3.11353383032474	0.00184861315427811	0.00264542916905316	o__Oscillospirales_f__Ruminococcaceae_g__Faecalibacterium	p__Firmicutes	c__Clostridia	o__Oscillospirales	f__Ruminococcaceae	g__Faecalibacterium	NA
523751	72.6465383161957	-9.15836416077028	2.20179857411811	-4.15949227528158	3.18955807198613e-05	6.21793562930251e-05	o__Enterobacterales_f__Pectobacteriaceae_g__Dickeya	p__Proteobacteria	c__Gammaproteobacteria	o__Enterobacterales	f__Pectobacteriaceae	g__Dickeya	s__Dickeya_phage
4372578	51.5578205721361	-8.50180109072225	2.07075776600117	-4.10564732887132	4.03184213835772e-05	7.67956579760903e-05	o__Bacteroidales_f__Bacteroidaceae_g__Bacteroides	p__Bacteroidota	c__Bacteroidia	o__Bacteroidales	f__Bacteroidaceae	g__Bacteroides	NA
251289	51.2220619505394	-8.57264003528462	2.09224680327701	-4.09733690206032	4.17930433137658e-05	7.91092920776811e-05	o__Oscillospirales_NA_NA	p__Firmicutes	c__Clostridia	o__Oscillospirales	NA	NA	NA
2419864	18.6630311935692	-6.18416008963848	2.25815979221971	-2.73858391728763	0.00617044107599566	0.00817650609925115	o__Clostridia_UCG-014_f__Clostridia_UCG-014_g__Clostridia_UCG-014	p__Firmicutes	c__Clostridia	o__Clostridia_UCG-014	f__Clostridia_UCG-014	g__Clostridia_UCG-014	s__uncultured_Lactococcus
2979308	109.305169850023	-9.7991857861809	2.00163784347904	-4.89558379309464	9.80143160100054e-07	2.81405882129355e-06	o__Oscillospirales_f__Ruminococcaceae_g__Incertae_Sedis	p__Firmicutes	c__Clostridia	o__Oscillospirales	f__Ruminococcaceae	g__Incertae_Sedis	s__[Clostridium]_leptum
299441	133.926760735663	-10.0915417102865	2.22268910628149	-4.54023987509861	5.61902640756597e-06	1.30428079070536e-05	o__Oscillospirales_f__UCG-010_g__UCG-010	p__Firmicutes	c__Clostridia	o__Oscillospirales	f__UCG-010	g__UCG-010	NA
319938	64.3071552110637	-8.99588222630921	2.18457546108397	-4.11790866763904	3.82326149997876e-05	7.30768544901732e-05	o__Lachnospirales_f__Lachnospiraceae_NA	p__Firmicutes	c__Clostridia	o__Lachnospirales	f__Lachnospiraceae	NA	NA
1134576	184.712687296238	-10.5869709272588	2.10531331980926	-5.02869137227422	4.93838492399856e-07	1.54939705691089e-06	o__Spirochaetales_f__Spirochaetaceae_g__Sphaerochaeta	p__Spirochaetota	c__Spirochaetia	o__Spirochaetales	f__Spirochaetaceae	g__Sphaerochaeta	s__uncultured_prokaryote
511216	259.989141355872	-11.0989078420035	2.015702529174	-5.5062231065174	3.66613860532305e-08	1.69049724578785e-07	o__Bacteroidales_f__Muribaculaceae_g__Muribaculum	p__Bacteroidota	c__Bacteroidia	o__Bacteroidales	f__Muribaculaceae	g__Muribaculum	s__Muribaculum_intestinale
183903	32.2831807651135	-7.80525542103461	2.09799854107181	-3.72033405564101	0.000198959436839322	0.000332899838501072	o__Lachnospirales_f__Lachnospiraceae_NA	p__Firmicutes	c__Clostridia	o__Lachnospirales	f__Lachnospiraceae	NA	NA
296577	53.0351030728875	-8.6489631334587	2.17883165214231	-3.96954171514569	7.2010999510366e-05	0.00013140448211785	o__Oscillospirales_f__Oscillospiraceae_g__UCG-002	p__Firmicutes	c__Clostridia	o__Oscillospirales	f__Oscillospiraceae	g__UCG-002	NA
895653	21.7805045455729	-6.63844713599069	1.84052862999917	-3.60681547018027	0.000309977936879234	0.000497672666537059	o__Peptostreptococcales-Tissierellales_f__Peptostreptococcales-Tissierellales_g__Finegoldia	p__Firmicutes	c__Clostridia	o__Peptostreptococcales-Tissierellales	f__Peptostreptococcales-Tissierellales	g__Finegoldia	s__Finegoldia_magna
306315	60.5556137673988	-8.87852599246173	1.98097395687995	-4.48189940187072	7.39816178557767e-06	1.66094796153256e-05	o__Oscillospirales_f__Oscillospiraceae_NA	p__Firmicutes	c__Clostridia	o__Oscillospirales	f__Oscillospiraceae	NA	NA
362094	45.4621981965679	-8.44616852009673	1.9540873775985	-4.32230851952832	1.54405070746389e-05	3.23825029689403e-05	o__Oscillospirales_f__Ruminococcaceae_g__Faecalibacterium	p__Firmicutes	c__Clostridia	o__Oscillospirales	f__Ruminococcaceae	g__Faecalibacterium	s__unidentified
288079	27.9811535047821	-7.14906056157686	2.09591576736655	-3.41094841352304	0.00064737338319901	0.000997275419899937	o__Oscillospirales_f__Oscillospiraceae_g__UCG-002	p__Firmicutes	c__Clostridia	o__Oscillospirales	f__Oscillospiraceae	g__UCG-002	NA
588414	120.106010338093	-9.94582562507291	2.11393450211271	-4.70488826173794	2.54005033483762e-06	6.37689996986274e-06	o__Lachnospirales_f__Lachnospiraceae_NA	p__Firmicutes	c__Clostridia	o__Lachnospirales	f__Lachnospiraceae	NA	NA
560873	144.886435058341	-10.2227703315264	2.10463610752076	-4.85726263794302	1.19019680559019e-06	3.32987645608939e-06	o__Christensenellales_f__Christensenellaceae_g__Christensenellaceae_R-7_group	p__Firmicutes	c__Clostridia	o__Christensenellales	f__Christensenellaceae	g__Christensenellaceae_R-7_group	s__bacterium_AC2043
543491	22.3515561813498	-7.025608029092	2.09767776023796	-3.34923130819436	0.000810361122335719	0.00122628680335775	o__Micrococcales_f__Micrococcaceae_g__Rothia	p__Actinobacteriota	c__Actinobacteria	o__Micrococcales	f__Micrococcaceae	g__Rothia	s__uncultured_Rothia
179647	166.067988463607	-10.441698001888	2.01639812473589	-5.1783910497614	2.23807716668924e-07	7.79910096636364e-07	o__Oscillospirales_f__Ruminococcaceae_g__Incertae_Sedis	p__Firmicutes	c__Clostridia	o__Oscillospirales	f__Ruminococcaceae	g__Incertae_Sedis	NA
335816	294.159404897563	-11.270520244921	2.06955672076297	-5.4458619722034	5.15551047504149e-08	2.22377058128168e-07	o__Lachnospirales_f__Lachnospiraceae_NA	p__Firmicutes	c__Clostridia	o__Lachnospirales	f__Lachnospiraceae	NA	NA
1061134	148.575425982343	-10.2699172852457	2.11813132315052	-4.8485743886598	1.24351899408051e-06	3.4508597008982e-06	o__Bacteroidales_f__Prevotellaceae_g__Prevotellaceae_NK3B31_group	p__Bacteroidota	c__Bacteroidia	o__Bacteroidales	f__Prevotellaceae	g__Prevotellaceae_NK3B31_group	s__uncultured_Prevotella
363348	133.984488383222	-10.1131913818719	2.02509406692678	-4.99393660128557	5.91608254774941e-07	1.81457447909133e-06	o__Lachnospirales_f__Lachnospiraceae_NA	p__Firmicutes	c__Clostridia	o__Lachnospirales	f__Lachnospiraceae	NA	NA
193679	159.872881179801	-10.3791946381244	2.0984731333432	-4.94606982248502	7.57268063834102e-07	2.24719092832243e-06	o__Oscillospirales_f__Ruminococcaceae_g__Subdoligranulum	p__Firmicutes	c__Clostridia	o__Oscillospirales	f__Ruminococcaceae	g__Subdoligranulum	NA
352747	90.2805003484492	-9.53445067291582	2.10790538517345	-4.52318720753744	6.09153160090236e-06	1.3985502979775e-05	o__Lachnospirales_f__Lachnospiraceae_g__Coprococcus	p__Firmicutes	c__Clostridia	o__Lachnospirales	f__Lachnospiraceae	g__Coprococcus	s__uncultured_Coprococcus
194053	47.88572432592	-8.19488304037106	2.19242802859729	-3.73781165606341	0.000185628917603902	0.000312692254192551	o__Lachnospirales_f__Lachnospiraceae_NA	p__Firmicutes	c__Clostridia	o__Lachnospirales	f__Lachnospiraceae	NA	NA
44151	37.3720536849042	-8.03221716632299	2.0377912581924	-3.94162902310607	8.09300815525945e-05	0.000146315177143602	o__Oscillospirales_f__Oscillospiraceae_NA	p__Firmicutes	c__Clostridia	o__Oscillospirales	f__Oscillospiraceae	NA	NA
40149	215.191109310879	-10.8182148950104	2.03660035977459	-5.31189874492989	1.08488881090384e-07	4.24120837146908e-07	o__Oscillospirales_f__Oscillospiraceae_g__Oscillospira	p__Firmicutes	c__Clostridia	o__Oscillospirales	f__Oscillospiraceae	g__Oscillospira	s__uncultured_Lactobacillus
806057	23.8305966580751	-7.39238137384711	2.24128104799774	-3.29828397935687	0.000972776980446612	0.00144885054347106	o__Lachnospirales_f__Lachnospiraceae_NA	p__Firmicutes	c__Clostridia	o__Lachnospirales	f__Lachnospiraceae	NA	NA
918187	214.868333115966	-10.8121556471542	2.0354966992607	-5.31180210269131	1.08546442803937e-07	4.24120837146908e-07	o__Bacteroidales_NA_NA	p__Bacteroidota	c__Bacteroidia	o__Bacteroidales	NA	NA	NA
545061	73.0498902598076	-8.80478444081677	1.91267691862078	-4.60338301523807	4.15682733734886e-06	1.00224912649635e-05	o__Bacteroidales_f__Prevotellaceae_g__Prevotella	p__Bacteroidota	c__Bacteroidia	o__Bacteroidales	f__Prevotellaceae	g__Prevotella	s__uncultured_Wautersiella
310957	70.4999314542159	-9.13301394604339	2.10497376678878	-4.33877803616344	1.43277139096803e-05	3.02805620359678e-05	o__Lachnospirales_f__Lachnospiraceae_NA	p__Firmicutes	c__Clostridia	o__Lachnospirales	f__Lachnospiraceae	NA	NA
4473883	14.9894819728513	-6.1758229504648	2.19929065814873	-2.80809765984427	0.00498351113929854	0.00669109657379348	o__Lactobacillales_f__Streptococcaceae_g__Streptococcus	p__Firmicutes	c__Bacilli	o__Lactobacillales	f__Streptococcaceae	g__Streptococcus	NA
2555599	39.6422893794282	-8.15339484465289	2.14449875986681	-3.8020049240594	0.000143529873966429	0.00024647543874235	o__Lachnospirales_f__Lachnospiraceae_NA	p__Firmicutes	c__Clostridia	o__Lachnospirales	f__Lachnospiraceae	NA	NA
633100	29.1285617152924	-7.20080304371014	2.20203653991327	-3.27006519337492	0.00107522700816711	0.00159536661721003	o__Lactobacillales_f__Lactobacillaceae_g__Lactobacillus	p__Firmicutes	c__Bacilli	o__Lactobacillales	f__Lactobacillaceae	g__Lactobacillus	NA
110250	38.6910647733695	-8.19636060512188	2.23313027803994	-3.67034592012965	0.000242222444458232	0.000397988767469165	o__Oscillospirales_f__Oscillospiraceae_NA	p__Firmicutes	c__Clostridia	o__Oscillospirales	f__Oscillospiraceae	NA	NA
291133	37.3784653966426	-7.42512498311595	2.23459977767426	-3.32279858670885	0.000891192368591039	0.00133678855288656	o__WCHB1-41_f__WCHB1-41_g__WCHB1-41	p__Verrucomicrobiota	c__Kiritimatiellae	o__WCHB1-41	f__WCHB1-41	g__WCHB1-41	s__unidentified_rumen
198917	202.829168086326	-10.7209513951699	2.14212661971387	-5.00481684719551	5.59151694817823e-07	1.72857391885555e-06	o__Lachnospirales_f__Lachnospiraceae_NA	p__Firmicutes	c__Clostridia	o__Lachnospirales	f__Lachnospiraceae	NA	NA
4366523	67.0240063177215	-9.08797195098563	2.16472616308909	-4.1982085798866	2.69034779776705e-05	5.29752884118185e-05	o__Lachnospirales_f__Lachnospiraceae_g__Moryella	p__Firmicutes	c__Clostridia	o__Lachnospirales	f__Lachnospiraceae	g__Moryella	s__human_gut
584107	89.4926180345629	-9.4936868698725	2.00312850605963	-4.73942976756275	2.14320503379488e-06	5.4913363775156e-06	o__Christensenellales_f__Christensenellaceae_g__Christensenellaceae_R-7_group	p__Firmicutes	c__Clostridia	o__Christensenellales	f__Christensenellaceae	g__Christensenellaceae_R-7_group	s__bacterium_AC2043
673084	97.0381295962451	-9.63674488005969	1.96377620025092	-4.90725209870064	9.23612840951463e-07	2.67576922303141e-06	o__Peptostreptococcales-Tissierellales_f__Anaerovoracaceae_g__Family_XIII_AD3011_group	p__Firmicutes	c__Clostridia	o__Peptostreptococcales-Tissierellales	f__Anaerovoracaceae	g__Family_XIII_AD3011_group	s__uncultured_Eubacterium
531038	63.2591903900767	-8.89840754175769	2.09623829339	-4.24494083989245	2.18651100995616e-05	4.39954186506719e-05	o__Clostridia_UCG-014_f__Clostridia_UCG-014_g__Clostridia_UCG-014	p__Firmicutes	c__Clostridia	o__Clostridia_UCG-014	f__Clostridia_UCG-014	g__Clostridia_UCG-014	s__uncultured_Escherichia
183686	24.6866766131959	-6.66216104896319	2.21076379901961	-3.01351101004893	0.00258243670549006	0.00362175839034166	o__Oscillospirales_f__Ruminococcaceae_NA	p__Firmicutes	c__Clostridia	o__Oscillospirales	f__Ruminococcaceae	NA	NA
308045	67.1768413518787	-9.07406251005841	2.17302256403966	-4.17577923958123	2.96967714131167e-05	5.80581419703973e-05	o__Lachnospirales_f__Lachnospiraceae_g__[Eubacterium]_hallii_group	p__Firmicutes	c__Clostridia	o__Lachnospirales	f__Lachnospiraceae	g__[Eubacterium]_hallii_group	NA
1105016	56.669207346737	-8.72862606952643	2.28272026476647	-3.8237826177179	0.000131419793520767	0.000226829363769572	o__Oscillospirales_f__[Eubacterium]_coprostanoligenes_group_g__[Eubacterium]_coprostanoligenes_group	p__Firmicutes	c__Clostridia	o__Oscillospirales	f__[Eubacterium]_coprostanoligenes_group	g__[Eubacterium]_coprostanoligenes_group	NA
189524	167.251859588182	-10.4400280311732	2.10916650428064	-4.94983587591813	7.42760908458074e-07	2.21132840028985e-06	o__Oscillospirales_f__Ruminococcaceae_g__Subdoligranulum	p__Firmicutes	c__Clostridia	o__Oscillospirales	f__Ruminococcaceae	g__Subdoligranulum	NA
4456702	54.2905806743882	-8.55281190164608	2.14227646415756	-3.99239409326632	6.54095486900692e-05	0.000120239432122214	o__Oscillospirales_f__Ruminococcaceae_g__Incertae_Sedis	p__Firmicutes	c__Clostridia	o__Oscillospirales	f__Ruminococcaceae	g__Incertae_Sedis	NA
215855	357.635132435509	-11.5611598500726	2.04328786762009	-5.65811603606222	1.53043653933216e-08	8.03039402534635e-08	o__Oscillospirales_f__Ruminococcaceae_g__Subdoligranulum	p__Firmicutes	c__Clostridia	o__Oscillospirales	f__Ruminococcaceae	g__Subdoligranulum	s__metagenome
4396723	66.5034700141247	-9.04651038313101	2.07683833123388	-4.35590495758826	1.32518271493791e-05	2.81807100637805e-05	NA_NA_NA	p__Bacteroidota	c__Bacteroidia	NA	NA	NA	NA
195429	124.274777532123	-9.99289689490918	2.09390511447001	-4.77237331617985	1.82067628964286e-06	4.79503111281904e-06	o__Oscillospirales_f__Ruminococcaceae_NA	p__Firmicutes	c__Clostridia	o__Oscillospirales	f__Ruminococcaceae	NA	NA
182514	51.920915027187	-8.54192236324127	2.04393976407718	-4.17914584048315	2.92606006005368e-05	5.73281724212234e-05	o__Lachnospirales_f__Lachnospiraceae_NA	p__Firmicutes	c__Clostridia	o__Lachnospirales	f__Lachnospiraceae	NA	NA
170640	30.727443058357	-7.38246440549801	2.04451183636262	-3.61086899777118	0.000305172785553274	0.000490245313566227	o__Clostridia_f__Hungateiclostridiaceae_NA	p__Firmicutes	c__Clostridia	o__Clostridia	f__Hungateiclostridiaceae	NA	NA
190633	40.1070610927759	-7.73884433729417	2.13286027519231	-3.62838786361493	0.000285196576155438	0.000460043240335539	o__Lachnospirales_f__Lachnospiraceae_NA	p__Firmicutes	c__Clostridia	o__Lachnospirales	f__Lachnospiraceae	NA	NA
258263	44.3112930670187	-7.98385476233303	1.99525471561885	-4.00142132221788	6.29631314328545e-05	0.000116131997976154	o__Saccharimonadales_f__Saccharimonadaceae_g__Candidatus_Saccharimonas	p__Patescibacteria	c__Saccharimonadia	o__Saccharimonadales	f__Saccharimonadaceae	g__Candidatus_Saccharimonas	NA
291094	53.6706384439691	-8.61900091183973	2.25611460579492	-3.82028505542293	0.000133297527607891	0.000229623854162273	o__Oscillospirales_f__Oscillospiraceae_g__UCG-005	p__Firmicutes	c__Clostridia	o__Oscillospirales	f__Oscillospiraceae	g__UCG-005	s__human_gut
4400151	146.763218375707	-10.2469389216785	2.01652077843456	-5.08149433978721	3.7447717373448e-07	1.2313241042722e-06	o__Clostridiales_f__Clostridiaceae_g__Clostridium_sensu_stricto_1	p__Firmicutes	c__Clostridia	o__Clostridiales	f__Clostridiaceae	g__Clostridium_sensu_stricto_1	NA
4377144	49.2865968892097	-8.5651384693061	2.06764353400191	-4.14246378955291	3.43594630157233e-05	6.63217541931403e-05	o__Clostridia_f__Hungateiclostridiaceae_g__Ruminiclostridium	p__Firmicutes	c__Clostridia	o__Clostridia	f__Hungateiclostridiaceae	g__Ruminiclostridium	NA
190920	30.5554568556152	-7.20457475848489	2.07635598193844	-3.4698167468176	0.000520813571809032	0.000815147641819965	o__Christensenellales_f__Christensenellaceae_g__Christensenellaceae_R-7_group	p__Firmicutes	c__Clostridia	o__Christensenellales	f__Christensenellaceae	g__Christensenellaceae_R-7_group	s__uncultured_Christensenella
186640	96.5042552498414	-9.59811597087531	2.03126783610196	-4.72518483298306	2.29906146505113e-06	5.85235069960507e-06	o__Oscillospirales_f__Oscillospiraceae_g__NK4A214_group	p__Firmicutes	c__Clostridia	o__Oscillospirales	f__Oscillospiraceae	g__NK4A214_group	s__metagenome
2676432	28.3874863015007	-7.40546412558836	2.31062322391199	-3.2049639460693	0.00135079399633582	0.00197534690654768	o__Clostridiales_f__Clostridiaceae_g__Clostridium_sensu_stricto_1	p__Firmicutes	c__Clostridia	o__Clostridiales	f__Clostridiaceae	g__Clostridium_sensu_stricto_1	s__Clostridium_septicum
997267	64.4808197355894	-8.99142396186832	1.98328253492327	-4.53360719087671	5.79848187995253e-06	1.34025669782194e-05	NA_NA_NA	p__Firmicutes	c__Clostridia	NA	NA	NA	NA
198584	169.590082940762	-10.466409503427	2.02648187421056	-5.16481772505582	2.40673337978391e-07	8.33380875755768e-07	o__Lachnospirales_f__Lachnospiraceae_NA	p__Firmicutes	c__Clostridia	o__Lachnospirales	f__Lachnospiraceae	NA	NA
4349891	21.6854761528059	-7.1866103100312	1.97366700985693	-3.64124762391005	0.000271320015473283	0.000440861900334081	o__Lactobacillales_f__Lactobacillaceae_g__Lactobacillus	p__Firmicutes	c__Bacilli	o__Lactobacillales	f__Lactobacillaceae	g__Lactobacillus	NA
185244	96.9950510819478	-9.61675826966962	2.00907295023435	-4.78666455020852	1.69575912752312e-06	4.52698270008365e-06	o__Oscillospirales_f__Ruminococcaceae_g__Faecalibacterium	p__Firmicutes	c__Clostridia	o__Oscillospirales	f__Ruminococcaceae	g__Faecalibacterium	NA
239667	119.422969574077	-9.95430679190195	1.9779620516366	-5.03260756881841	4.83852946833146e-07	1.52330255330573e-06	o__Lactobacillales_f__Lactobacillaceae_g__Lactobacillus	p__Firmicutes	c__Bacilli	o__Lactobacillales	f__Lactobacillaceae	g__Lactobacillus	NA
256232	41.7972244694247	-8.09396310764839	2.04359658932191	-3.96064622046275	7.47472055711314e-05	0.000136034947547727	o__Clostridiales_f__Clostridiaceae_g__Clostridium_sensu_stricto_1	p__Firmicutes	c__Clostridia	o__Clostridiales	f__Clostridiaceae	g__Clostridium_sensu_stricto_1	NA
4399755	58.6460836514597	-8.75192129727954	2.06625634801405	-4.23564157743125	2.27900055560932e-05	4.56299891945463e-05	o__Oscillospirales_f__Oscillospiraceae_NA	p__Firmicutes	c__Clostridia	o__Oscillospirales	f__Oscillospiraceae	NA	NA
519882	47.7882707291127	-8.42880541529096	2.05613032185013	-4.0993536867384	4.1430548812199e-05	7.85316769526733e-05	o__Oscillospirales_f__Ruminococcaceae_g__Paludicola	p__Firmicutes	c__Clostridia	o__Oscillospirales	f__Ruminococcaceae	g__Paludicola	NA
113111	61.2990725135551	-8.85682722200032	2.09348719769692	-4.23065745601112	2.33009273052552e-05	4.64154471920684e-05	o__Oscillospirales_f__Oscillospiraceae_NA	p__Firmicutes	c__Clostridia	o__Oscillospirales	f__Oscillospiraceae	NA	NA
159007	107.879048724888	-9.77666594264418	2.18648858024533	-4.47140041387603	7.77090446924984e-06	1.73467867492056e-05	o__Clostridia_UCG-014_f__Clostridia_UCG-014_g__Clostridia_UCG-014	p__Firmicutes	c__Clostridia	o__Clostridia_UCG-014	f__Clostridia_UCG-014	g__Clostridia_UCG-014	NA
193160	114.553130666106	-9.86558607604745	2.03519529161144	-4.84748864971872	1.25034183752279e-06	3.45927908381304e-06	o__Lachnospirales_f__Lachnospiraceae_g__Coprococcus	p__Firmicutes	c__Clostridia	o__Lachnospirales	f__Lachnospiraceae	g__Coprococcus	NA
180552	94.1612974524215	-9.59210079430121	2.18788445060176	-4.38418984680062	1.164182154143e-05	2.50290025133256e-05	o__Oscillospirales_f__Ruminococcaceae_NA	p__Firmicutes	c__Clostridia	o__Oscillospirales	f__Ruminococcaceae	NA	NA
343238	39.6572608959266	-8.22880987532581	2.04990642794908	-4.01423682717005	5.96384434935371e-05	0.000110371416708647	o__Oscillospirales_f__[Eubacterium]_coprostanoligenes_group_g__[Eubacterium]_coprostanoligenes_group	p__Firmicutes	c__Clostridia	o__Oscillospirales	f__[Eubacterium]_coprostanoligenes_group	g__[Eubacterium]_coprostanoligenes_group	s__uncultured_Clostridium
50218	44.6121922834654	-8.13359515588223	2.27028009453183	-3.58263950579169	0.000340139860372191	0.000543866361680929	o__Oscillospirales_f__Ruminococcaceae_g__Ruminococcus	p__Firmicutes	c__Clostridia	o__Oscillospirales	f__Ruminococcaceae	g__Ruminococcus	NA
309419	115.881069389834	-9.88050723917251	2.14533354328227	-4.60558092242186	4.1131599386555e-06	9.9346958306679e-06	o__Clostridia_UCG-014_f__Clostridia_UCG-014_g__Clostridia_UCG-014	p__Firmicutes	c__Clostridia	o__Clostridia_UCG-014	f__Clostridia_UCG-014	g__Clostridia_UCG-014	s__uncultured_Lactococcus
331863	63.9747600182545	-8.92482728871633	2.20089952513181	-4.05508165493462	5.01167925075532e-05	9.40204758069782e-05	o__Oscillospirales_f__Ruminococcaceae_g__Ruminococcus	p__Firmicutes	c__Clostridia	o__Oscillospirales	f__Ruminococcaceae	g__Ruminococcus	s__Ruminococcus_champanellensis
308983	137.375101575709	-10.1455284810833	2.10408896819217	-4.82181534833116	1.4225760391475e-06	3.87319659167495e-06	o__Lachnospirales_f__Lachnospiraceae_g__Coprococcus	p__Firmicutes	c__Clostridia	o__Lachnospirales	f__Lachnospiraceae	g__Coprococcus	s__uncultured_Coprococcus
177359	45.777812002162	-8.55551065867004	2.12425110945711	-4.02754204556192	5.63629904593969e-05	0.00010480531627175	o__Lachnospirales_f__Lachnospiraceae_NA	p__Firmicutes	c__Clostridia	o__Lachnospirales	f__Lachnospiraceae	NA	NA
4363269	64.1407437160902	-9.02473685534689	1.96909710808127	-4.58318526715058	4.5794595465624e-06	1.08504668668118e-05	o__Lachnospirales_f__Lachnospiraceae_NA	p__Firmicutes	c__Clostridia	o__Lachnospirales	f__Lachnospiraceae	NA	NA
1110135	42.1438515037314	-8.42154891820947	2.76827415111755	-3.04216578939976	0.00234882487387414	0.00331962400905122	o__Lachnospirales_f__Lachnospiraceae_NA	p__Firmicutes	c__Clostridia	o__Lachnospirales	f__Lachnospiraceae	NA	NA
326136	68.8154719982147	-9.09572516633971	2.08608337041497	-4.36019254807174	1.29948046987966e-05	2.77418316991457e-05	o__Lachnospirales_f__Lachnospiraceae_g__Anaerosporobacter	p__Firmicutes	c__Clostridia	o__Lachnospirales	f__Lachnospiraceae	g__Anaerosporobacter	s__uncultured_organism
124906	46.986800732742	-8.57480247967679	2.14897641247195	-3.99017989676921	6.60231994057973e-05	0.000121286078586505	o__Veillonellales-Selenomonadales_f__Veillonellaceae_g__Megasphaera	p__Firmicutes	c__Negativicutes	o__Veillonellales-Selenomonadales	f__Veillonellaceae	g__Megasphaera	s__Megasphaera_massiliensis
4314124	57.494079050033	-8.78160921716343	2.07504254504646	-4.23201405586931	2.31607930643491e-05	4.62035048821938e-05	o__Monoglobales_f__Monoglobaceae_g__Monoglobus	p__Firmicutes	c__Clostridia	o__Monoglobales	f__Monoglobaceae	g__Monoglobus	NA
509723	43.1386058177184	-8.27207437452308	2.05976462652785	-4.0160289520397	5.91869878335068e-05	0.000109758401947173	o__Oscillospirales_f__Ruminococcaceae_g__Harryflintia	p__Firmicutes	c__Clostridia	o__Oscillospirales	f__Ruminococcaceae	g__Harryflintia	NA
526490	100.155275638764	-9.69288760630364	1.9770733215071	-4.90264448003114	9.45550218246368e-07	2.72904325371634e-06	o__Clostridia_UCG-014_f__Clostridia_UCG-014_g__Clostridia_UCG-014	p__Firmicutes	c__Clostridia	o__Clostridia_UCG-014	f__Clostridia_UCG-014	g__Clostridia_UCG-014	NA
849920	30.0082015576726	-6.89784188281214	2.35673004759922	-2.92686974897227	0.0034239224211132	0.00470081379019	o__Methanomassiliicoccales_f__Methanomethylophilaceae_g__uncultured	p__Thermoplasmatota	c__Thermoplasmata	o__Methanomassiliicoccales	f__Methanomethylophilaceae	g__uncultured	s__gut_metagenome
328257	90.1561591297356	-9.50927571798518	2.16467632753052	-4.39293191182695	1.11832159845107e-05	2.41187626626573e-05	o__Clostridia_NA_NA	p__Firmicutes	c__Clostridia	o__Clostridia	NA	NA	NA
297065	105.877446155342	-9.75412327139504	2.11019588876661	-4.62237810400447	3.79365736084917e-06	9.22808837599101e-06	o__Oscillospirales_f__Ruminococcaceae_g__Ruminococcus	p__Firmicutes	c__Clostridia	o__Oscillospirales	f__Ruminococcaceae	g__Ruminococcus	s__gut_metagenome
1986324	204.726800860739	-10.7468285099981	2.03081511573978	-5.29187931816396	1.21065775532122e-07	4.63923399326124e-07	o__Clostridiales_f__Clostridiaceae_g__Clostridium_sensu_stricto_1	p__Firmicutes	c__Clostridia	o__Clostridiales	f__Clostridiaceae	g__Clostridium_sensu_stricto_1	NA
4406819	74.7627927482191	-9.22492236673495	2.16080185520421	-4.26921253539147	1.96164284857978e-05	3.98586035775967e-05	o__Peptococcales_f__Peptococcaceae_g__uncultured	p__Firmicutes	c__Clostridia	o__Peptococcales	f__Peptococcaceae	g__uncultured	s__uncultured_Soehngenia
354254	37.1687714280005	-8.14629602354778	2.05098927969731	-3.97188620349591	7.13057828294353e-05	0.000130378197042606	o__Lachnospirales_f__Lachnospiraceae_NA	p__Firmicutes	c__Clostridia	o__Lachnospirales	f__Lachnospiraceae	NA	NA
352902	51.5993470124998	-8.70200403267662	2.23824606074005	-3.88786746252528	0.000101128818548166	0.000179398856219836	o__Lachnospirales_f__Lachnospiraceae_g__Lachnospiraceae_NK4A136_group	p__Firmicutes	c__Clostridia	o__Lachnospirales	f__Lachnospiraceae	g__Lachnospiraceae_NK4A136_group	s__uncultured_Clostridium
183684	31.6074733302018	-7.91526886658828	2.02525640307156	-3.90827988722009	9.2955582402775e-05	0.000165866671140847	o__Lachnospirales_f__Lachnospiraceae_NA	p__Firmicutes	c__Clostridia	o__Lachnospirales	f__Lachnospiraceae	NA	NA
791348	52.877079462054	-8.70686834674929	2.01702840079261	-4.31668108556521	1.58392745144713e-05	3.31173838894174e-05	o__Desulfovibrionales_f__Desulfovibrionaceae_g__Desulfovibrio	p__Desulfobacterota	c__Desulfovibrionia	o__Desulfovibrionales	f__Desulfovibrionaceae	g__Desulfovibrio	s__metagenome
318373	26.4605404040136	-7.05426701244117	2.13152383710007	-3.30949478005297	0.00093464508829793	0.00139509149691991	o__Clostridia_f__Hungateiclostridiaceae_NA	p__Firmicutes	c__Clostridia	o__Clostridia	f__Hungateiclostridiaceae	NA	NA
181193	106.840775205184	-9.7666094312798	2.21565846592131	-4.40799409362882	1.04332389709536e-05	2.27340028173763e-05	o__Lachnospirales_f__Lachnospiraceae_g__Butyrivibrio	p__Firmicutes	c__Clostridia	o__Lachnospirales	f__Lachnospiraceae	g__Butyrivibrio	s__Butyrivibrio_crossotus
185020	41.7237136185086	-8.2418575220726	2.06125706793719	-3.99846173981621	6.3755484220583e-05	0.000117435286671269	o__Lachnospirales_f__Lachnospiraceae_NA	p__Firmicutes	c__Clostridia	o__Lachnospirales	f__Lachnospiraceae	NA	NA
4355971	242.719901305275	-10.9859735381242	2.04127445598236	-5.38191888206293	7.36959759033576e-08	3.05838299998934e-07	o__Peptostreptococcales-Tissierellales_f__Peptostreptococcaceae_NA	p__Firmicutes	c__Clostridia	o__Peptostreptococcales-Tissierellales	f__Peptostreptococcaceae	NA	NA
186974	112.599915788816	-9.85366639051326	1.99839001099755	-4.93080246412688	8.18925120111852e-07	2.4118665634262e-06	o__Bacteroidales_f__Prevotellaceae_g__Prevotella	p__Bacteroidota	c__Bacteroidia	o__Bacteroidales	f__Prevotellaceae	g__Prevotella	s__Trichuris_trichiura
182891	168.292461955758	-10.4423790935755	2.10325812852083	-4.96485854587869	6.87511613130961e-07	2.0716109002923e-06	o__Peptostreptococcales-Tissierellales_f__Peptostreptococcaceae_g__Terrisporobacter	p__Firmicutes	c__Clostridia	o__Peptostreptococcales-Tissierellales	f__Peptostreptococcaceae	g__Terrisporobacter	NA
276561	15.6812425114472	-6.18811850978644	2.18263844218589	-2.83515509952675	0.00458034426507861	0.00619454262710541	o__Oscillospirales_f__[Eubacterium]_coprostanoligenes_group_g__[Eubacterium]_coprostanoligenes_group	p__Firmicutes	c__Clostridia	o__Oscillospirales	f__[Eubacterium]_coprostanoligenes_group	g__[Eubacterium]_coprostanoligenes_group	NA
339494	19.3912107784728	-6.81364622472002	2.18078471784267	-3.12440112449999	0.00178167390000602	0.00255899570640613	o__Oscillospirales_f__Ruminococcaceae_g__Faecalibacterium	p__Firmicutes	c__Clostridia	o__Oscillospirales	f__Ruminococcaceae	g__Faecalibacterium	NA
184850	53.4748427532605	-8.5802637408235	2.0611808598062	-4.16279032478025	3.14382030901767e-05	6.13750807298603e-05	o__Oscillospirales_f__Butyricicoccaceae_g__Butyricicoccus	p__Firmicutes	c__Clostridia	o__Oscillospirales	f__Butyricicoccaceae	g__Butyricicoccus	s__Butyricicoccus_sp.
35260	69.9137897544886	-9.11808672048163	2.16671927428375	-4.20824553909772	2.57361127937307e-05	5.08961826296234e-05	NA_NA_NA	p__Firmicutes	NA	NA	NA	NA	NA
772384	886.11410969912	-12.880639965186	2.07478318053947	-6.20818603408811	5.35996782790144e-10	4.57350525876076e-09	o__Lachnospirales_f__Lachnospiraceae_NA	p__Firmicutes	c__Clostridia	o__Lachnospirales	f__Lachnospiraceae	NA	NA
295144	24.7942053794667	-7.44737318829565	2.23964424766461	-3.32524828265087	0.000883398288729169	0.00132727806518332	o__Oscillospirales_f__Oscillospiraceae_g__UCG-005	p__Firmicutes	c__Clostridia	o__Oscillospirales	f__Oscillospiraceae	g__UCG-005	s__wallaby_gut
189849	223.121069732199	-10.865780226807	2.02565884961457	-5.36407215305503	8.13663765631869e-08	3.34354871427448e-07	o__Lachnospirales_f__Lachnospiraceae_NA	p__Firmicutes	c__Clostridia	o__Lachnospirales	f__Lachnospiraceae	NA	NA
183030	50.3024631676386	-8.56067066061586	1.96994004766935	-4.34565035151403	1.38863616368915e-05	2.9393156509618e-05	o__Lachnospirales_f__Lachnospiraceae_g__Lachnospiraceae_UCG-001	p__Firmicutes	c__Clostridia	o__Lachnospirales	f__Lachnospiraceae	g__Lachnospiraceae_UCG-001	s__Lachnospiraceae_bacterium
793524	27.8350810139334	-6.59047774706598	2.33482576477438	-2.82268503564455	0.00476233318518119	0.00642246705771111	o__Peptostreptococcales-Tissierellales_f__Peptostreptococcales-Tissierellales_g__Helcococcus	p__Firmicutes	c__Clostridia	o__Peptostreptococcales-Tissierellales	f__Peptostreptococcales-Tissierellales	g__Helcococcus	s__Helcococcus_sueciensis
328659	65.311950990176	-9.06256909971591	1.97052608033229	-4.59906072300637	4.24400075433328e-06	1.01700070569719e-05	o__Oscillospirales_f__Ruminococcaceae_g__Subdoligranulum	p__Firmicutes	c__Clostridia	o__Oscillospirales	f__Ruminococcaceae	g__Subdoligranulum	NA
26264	70.0071129729202	-9.10380315141029	2.17863080019709	-4.17868100946094	2.93204588533608e-05	5.73633834281109e-05	o__Oscillospirales_f__Ruminococcaceae_g__Ruminococcus	p__Firmicutes	c__Clostridia	o__Oscillospirales	f__Ruminococcaceae	g__Ruminococcus	s__bacterium_enrichment
230741	42.8136906751412	-8.355557313866	1.96841426684695	-4.24481647719925	2.18772399423932e-05	4.39954186506719e-05	o__Lachnospirales_f__Lachnospiraceae_NA	p__Firmicutes	c__Clostridia	o__Lachnospirales	f__Lachnospiraceae	NA	NA
332266	21.6402055258044	-6.37711046327887	2.22929803755621	-2.86059125152668	0.00422851843473908	0.00575927995661379	o__Christensenellales_f__Christensenellaceae_g__Christensenellaceae_R-7_group	p__Firmicutes	c__Clostridia	o__Christensenellales	f__Christensenellaceae	g__Christensenellaceae_R-7_group	s__bacterium_AC2043
197233	56.0935135491338	-8.74783540895724	2.16871334331697	-4.03365222790474	5.49165761277155e-05	0.000102324151029805	o__Christensenellales_f__Christensenellaceae_g__Christensenellaceae_R-7_group	p__Firmicutes	c__Clostridia	o__Christensenellales	f__Christensenellaceae	g__Christensenellaceae_R-7_group	s__bacterium_AC2043
259533	68.6939906306358	-9.09212394743553	2.18656957009362	-4.15816815151518	3.20809846694861e-05	6.24963136626759e-05	o__Spirochaetales_f__Spirochaetaceae_g__Treponema	p__Spirochaetota	c__Spirochaetia	o__Spirochaetales	f__Spirochaetaceae	g__Treponema	NA
4324245	105.921011494552	-9.76902533444275	2.06912468999377	-4.72133234970589	2.34304716016308e-06	5.9477350988755e-06	o__Bacteroidales_f__Prevotellaceae_g__Prevotella	p__Bacteroidota	c__Bacteroidia	o__Bacteroidales	f__Prevotellaceae	g__Prevotella	s__Prevotella_stercorea
209845	28.8154139427371	-7.75931280823957	2.24206240171107	-3.46079252848535	0.000538587719994306	0.000839608289735006	o__Oscillospirales_f__Ruminococcaceae_g__Harryflintia	p__Firmicutes	c__Clostridia	o__Oscillospirales	f__Ruminococcaceae	g__Harryflintia	NA
4380006	57.1983708983661	-8.75413707004016	2.04718297948158	-4.2761869152786	1.90121615024164e-05	3.88035099516531e-05	o__Peptostreptococcales-Tissierellales_f__Anaerovoracaceae_NA	p__Firmicutes	c__Clostridia	o__Peptostreptococcales-Tissierellales	f__Anaerovoracaceae	NA	NA
298714	23.6218372913739	-6.31490084957041	2.2245189300844	-2.83877145937833	0.00452875800308058	0.00614072681704837	o__Lachnospirales_f__Lachnospiraceae_NA	p__Firmicutes	c__Clostridia	o__Lachnospirales	f__Lachnospiraceae	NA	NA
336890	289.598104076523	-11.2496136770989	2.04767824557049	-5.49383854686837	3.93290071159038e-08	1.77978598476343e-07	o__Oscillospirales_f__Butyricicoccaceae_g__uncultured	p__Firmicutes	c__Clostridia	o__Oscillospirales	f__Butyricicoccaceae	g__uncultured	s__uncultured_bacterium
193609	142.850345087111	-10.2120039464204	1.99571614610921	-5.11696213227989	3.10495928421591e-07	1.04349490545612e-06	o__Oscillospirales_f__Ruminococcaceae_g__Incertae_Sedis	p__Firmicutes	c__Clostridia	o__Oscillospirales	f__Ruminococcaceae	g__Incertae_Sedis	NA
44184	146.140902645035	-10.2380974519817	2.11520087627051	-4.84024830305164	1.29677001041673e-06	3.56970156636324e-06	o__Oscillospirales_f__[Clostridium]_methylpentosum_group_g__[Clostridium]_methylpentosum_group	p__Firmicutes	c__Clostridia	o__Oscillospirales	f__[Clostridium]_methylpentosum_group	g__[Clostridium]_methylpentosum_group	NA
289306	40.3935876126703	-7.82877018749866	2.04493769253784	-3.82836612385137	0.0001289967665902	0.000223480166787197	o__Oscillospirales_f__Oscillospiraceae_g__Colidextribacter	p__Firmicutes	c__Clostridia	o__Oscillospirales	f__Oscillospiraceae	g__Colidextribacter	NA
195892	20.0049256523152	-6.22905723218958	2.08645831312422	-2.98546929646647	0.00283143560993538	0.00393470427986454	o__Oscillospirales_f__Ruminococcaceae_g__Faecalibacterium	p__Firmicutes	c__Clostridia	o__Oscillospirales	f__Ruminococcaceae	g__Faecalibacterium	NA
208927	49.6438946477099	-8.4325251349044	2.06440134353069	-4.08473147013288	4.4127818440322e-05	8.33253320888131e-05	o__Oscillospirales_f__Butyricicoccaceae_g__Butyricicoccus	p__Firmicutes	c__Clostridia	o__Oscillospirales	f__Butyricicoccaceae	g__Butyricicoccus	NA
290253	63.0701779898289	-8.87406069937323	2.18335154707374	-4.06442137605682	4.8151766649836e-05	9.05200335304741e-05	o__Oscillospirales_f__Oscillospiraceae_g__uncultured	p__Firmicutes	c__Clostridia	o__Oscillospirales	f__Oscillospiraceae	g__uncultured	NA
334797	63.141723699344	-8.92320471891829	2.19254754901661	-4.06978846270426	4.70558440072943e-05	8.85205746813043e-05	o__Oscillospirales_f__Oscillospiraceae_g__Oscillibacter	p__Firmicutes	c__Clostridia	o__Oscillospirales	f__Oscillospiraceae	g__Oscillibacter	NA
432444	31.1821074718459	-7.64749987358953	2.0239245544642	-3.77854987564697	0.000157744261484086	0.000269197216327048	NA_NA_NA	p__Firmicutes	c__Clostridia	NA	NA	NA	NA
68841	42.1406478985591	-7.98935142030068	2.05819557007999	-3.88172607911608	0.000103717666897354	0.000183634576361896	o__Lachnospirales_f__Lachnospiraceae_g__Lachnospira	p__Firmicutes	c__Clostridia	o__Lachnospirales	f__Lachnospiraceae	g__Lachnospira	NA
356245	19.3525152494071	-6.81874412685048	2.2953173981421	-2.97071948845497	0.00297103016946115	0.00412032994134384	o__Oscillospirales_NA_NA	p__Firmicutes	c__Clostridia	o__Oscillospirales	NA	NA	NA
197204	304.491093182919	-11.3265234839649	2.02991881452068	-5.57979137044422	2.40807243771169e-08	1.1694521998036e-07	o__Oscillospirales_f__Ruminococcaceae_g__Subdoligranulum	p__Firmicutes	c__Clostridia	o__Oscillospirales	f__Ruminococcaceae	g__Subdoligranulum	NA
322931	63.4343147812663	-8.98311597864102	2.16141551795428	-4.15612634591579	3.23688866060093e-05	6.28782839814607e-05	o__Oscillospirales_f__Ruminococcaceae_NA	p__Firmicutes	c__Clostridia	o__Oscillospirales	f__Ruminococcaceae	NA	NA
47554	46.5935810452579	-8.41720625525279	2.13399178590614	-3.94434801054243	8.00173845006948e-05	0.000144760644747294	o__Bacteroidales_f__Prevotellaceae_NA	p__Bacteroidota	c__Bacteroidia	o__Bacteroidales	f__Prevotellaceae	NA	NA
911254	174.922203163539	-10.501491552926	2.10909328862455	-4.97914986006834	6.38641788776311e-07	1.93893734598331e-06	o__Bacteroidales_NA_NA	p__Bacteroidota	c__Bacteroidia	o__Bacteroidales	NA	NA	NA
22371	48.4456505225846	-8.54889233223489	2.15932084749741	-3.95906534322716	7.52436500900594e-05	0.000136847515004431	NA_NA_NA	p__Firmicutes	c__Clostridia	NA	NA	NA	NA
100852	66.0552568599731	-9.04351844233054	2.10016556177612	-4.30609786529515	1.66159568510824e-05	3.45829071543424e-05	o__Bacteroidales_f__Bacteroidales_RF16_group_g__Bacteroidales_RF16_group	p__Bacteroidota	c__Bacteroidia	o__Bacteroidales	f__Bacteroidales_RF16_group	g__Bacteroidales_RF16_group	s__rumen_bacterium
336149	89.0122500403385	-9.49327331036021	2.21374630184546	-4.28832938193788	1.80022002580847e-05	3.70180379180886e-05	o__Lachnospirales_f__Lachnospiraceae_g__uncultured	p__Firmicutes	c__Clostridia	o__Lachnospirales	f__Lachnospiraceae	g__uncultured	s__uncultured_Pseudobutyrivibrio
175037	43.577426584155	-8.14875935320202	2.06754167343248	-3.94127937439523	8.10481615533335e-05	0.000146432001645502	o__Christensenellales_f__Christensenellaceae_g__uncultured	p__Firmicutes	c__Clostridia	o__Christensenellales	f__Christensenellaceae	g__uncultured	s__uncultured_organism
189396	115.342931471941	-9.88772395154857	2.0225609443953	-4.88871496255692	1.01496328025779e-06	2.90186265618589e-06	o__Lachnospirales_f__Lachnospiraceae_g__Coprococcus	p__Firmicutes	c__Clostridia	o__Lachnospirales	f__Lachnospiraceae	g__Coprococcus	NA
289841	49.6634724843773	-8.52607398005024	2.74739758299563	-3.10332732066897	0.00191357869080264	0.00273411165055213	o__Christensenellales_f__Christensenellaceae_g__Christensenellaceae_R-7_group	p__Firmicutes	c__Clostridia	o__Christensenellales	f__Christensenellaceae	g__Christensenellaceae_R-7_group	s__uncultured_prokaryote
350052	102.510481300256	-9.72391458479637	2.18167501056409	-4.45708665942971	8.30810236248737e-06	1.83960326360977e-05	o__Lachnospirales_f__Lachnospiraceae_g__Sellimonas	p__Firmicutes	c__Clostridia	o__Lachnospirales	f__Lachnospiraceae	g__Sellimonas	s__uncultured_bacterium
232030	49.0522403106838	-8.23810662552113	2.05342015137498	-4.01189528602067	6.02332180232817e-05	0.000111321716711045	o__Lachnospirales_f__Lachnospiraceae_NA	p__Firmicutes	c__Clostridia	o__Lachnospirales	f__Lachnospiraceae	NA	NA
196388	40.5753127197693	-8.26653977068044	2.08606755155471	-3.96273829412644	7.40949901733295e-05	0.000135027397261976	o__Lachnospirales_f__Lachnospiraceae_g__Agathobacter	p__Firmicutes	c__Clostridia	o__Lachnospirales	f__Lachnospiraceae	g__Agathobacter	NA
292091	171.48070292221	-10.4777851742413	2.00808459022274	-5.21780069687157	1.8106013423833e-07	6.46701573131862e-07	o__Clostridiales_f__Clostridiaceae_g__Clostridium_sensu_stricto_1	p__Firmicutes	c__Clostridia	o__Clostridiales	f__Clostridiaceae	g__Clostridium_sensu_stricto_1	NA
661758	34.8674980040092	-7.82659311079072	2.11359215988458	-3.70298171016026	0.000213080249369214	0.000353498972151592	o__Spirochaetales_f__Spirochaetaceae_g__Treponema	p__Spirochaetota	c__Spirochaetia	o__Spirochaetales	f__Spirochaetaceae	g__Treponema	NA
323061	27.3211092605408	-7.04815214163257	2.19028125090321	-3.21792104951184	0.00129123354520068	0.00189646048868148	o__Oscillospirales_f__Oscillospiraceae_g__Colidextribacter	p__Firmicutes	c__Clostridia	o__Oscillospirales	f__Oscillospiraceae	g__Colidextribacter	NA
176980	336.762718719209	-11.4708181583816	2.06607423959284	-5.55198740614575	2.82439947132386e-08	1.34306079027015e-07	o__Lachnospirales_f__Lachnospiraceae_g__Coprococcus	p__Firmicutes	c__Clostridia	o__Lachnospirales	f__Lachnospiraceae	g__Coprococcus	NA
19873	153.914289316107	-10.3110469761714	2.12332971481604	-4.85607435539736	1.1973575584012e-06	3.34649219638866e-06	o__Lachnospirales_f__Lachnospiraceae_NA	p__Firmicutes	c__Clostridia	o__Lachnospirales	f__Lachnospiraceae	NA	NA
298254	51.8116763666712	-8.44064679631276	2.18591344475483	-3.86138198498498	0.000112747469377367	0.000198212656370094	o__Lachnospirales_f__Lachnospiraceae_NA	p__Firmicutes	c__Clostridia	o__Lachnospirales	f__Lachnospiraceae	NA	NA
193968	97.7396500468137	-9.63594497000594	2.18668133581331	-4.40665258910347	1.04980361995212e-05	2.28207310718163e-05	o__Oscillospirales_f__Ruminococcaceae_NA	p__Firmicutes	c__Clostridia	o__Oscillospirales	f__Ruminococcaceae	NA	NA
184114	293.517182290398	-11.2711270271678	2.12389744246558	-5.30681322073793	1.11558385560929e-07	4.34031843822989e-07	o__Oscillospirales_f__Ruminococcaceae_g__Subdoligranulum	p__Firmicutes	c__Clostridia	o__Oscillospirales	f__Ruminococcaceae	g__Subdoligranulum	s__metagenome
302377	54.1215691693328	-8.63294007661144	2.1719840650105	-3.97467928779196	7.04741570201739e-05	0.000129116198045656	o__Oscillospirales_f__Oscillospiraceae_g__UCG-005	p__Firmicutes	c__Clostridia	o__Oscillospirales	f__Oscillospiraceae	g__UCG-005	NA
179499	20.3961127753164	-6.85356260614246	2.19674858373398	-3.11986663239037	0.0018093293973497	0.00259463519337217	o__Peptococcales_f__Peptococcaceae_g__uncultured	p__Firmicutes	c__Clostridia	o__Peptococcales	f__Peptococcaceae	g__uncultured	NA
48325	90.153131293776	-9.50482851256013	2.12978244114579	-4.4628166374809	8.08892694644263e-06	1.796883285183e-05	o__Oscillospirales_f__Oscillospiraceae_g__Sporobacter	p__Firmicutes	c__Clostridia	o__Oscillospirales	f__Oscillospiraceae	g__Sporobacter	NA
1137031	11.4581550243247	-6.26179791445957	2.29034912125672	-2.73399275959453	0.00625714203122923	0.00827538002102214	o__Lactobacillales_f__Lactobacillaceae_g__Pediococcus	p__Firmicutes	c__Bacilli	o__Lactobacillales	f__Lactobacillaceae	g__Pediococcus	NA
4359749	36.9978424530634	-7.34979207913287	2.16343663011651	-3.39727634117809	0.00068060198774891	0.00104376755008077	o__Clostridia_UCG-014_f__Clostridia_UCG-014_g__Clostridia_UCG-014	p__Firmicutes	c__Clostridia	o__Clostridia_UCG-014	f__Clostridia_UCG-014	g__Clostridia_UCG-014	s__uncultured_Lactococcus
194597	31.3836876082984	-7.16760572781096	2.03666884590041	-3.51927891578376	0.000432721523348481	0.000682732864315374	o__Clostridia_UCG-014_f__Clostridia_UCG-014_g__Clostridia_UCG-014	p__Firmicutes	c__Clostridia	o__Clostridia_UCG-014	f__Clostridia_UCG-014	g__Clostridia_UCG-014	s__gut_metagenome
212686	30.4978601943395	-7.63126662270044	2.2304414858832	-3.42141529871995	0.000622961259562584	0.000961290642220798	o__Oscillospirales_f__Oscillospiraceae_NA	p__Firmicutes	c__Clostridia	o__Oscillospirales	f__Oscillospiraceae	NA	NA
357389	33.6595269930513	-7.48223710663015	2.134781108507	-3.50492004862409	0.000456744424336367	0.000718978723136384	o__Lachnospirales_f__Lachnospiraceae_g__[Eubacterium]_hallii_group	p__Firmicutes	c__Clostridia	o__Lachnospirales	f__Lachnospiraceae	g__[Eubacterium]_hallii_group	s__uncultured_Clostridiales
178541	36.6261194776351	-7.56123462441463	2.060727420013	-3.66920658743258	0.000243304409057271	0.000399526844369223	o__Lachnospirales_f__Lachnospiraceae_g__Roseburia	p__Firmicutes	c__Clostridia	o__Lachnospirales	f__Lachnospiraceae	g__Roseburia	s__gut_metagenome
1136492	22.665957694147	-7.22336889888034	2.33623030835637	-3.0918907579631	0.00198886026191559	0.00282986402981133	o__Oscillospirales_f__Oscillospiraceae_g__Oscillibacter	p__Firmicutes	c__Clostridia	o__Oscillospirales	f__Oscillospiraceae	g__Oscillibacter	NA
510377	123.438770686046	-10.0029872364566	2.10234492882713	-4.75801430074425	1.9550665101853e-06	5.09507818401287e-06	o__Clostridia_UCG-014_f__Clostridia_UCG-014_g__Clostridia_UCG-014	p__Firmicutes	c__Clostridia	o__Clostridia_UCG-014	f__Clostridia_UCG-014	g__Clostridia_UCG-014	NA
338992	89.260258181386	-9.49346204033736	2.09396016462539	-4.53373574183334	5.79495222248075e-06	1.34025669782194e-05	o__Lachnospirales_f__Lachnospiraceae_g__Lachnospiraceae_UCG-004	p__Firmicutes	c__Clostridia	o__Lachnospirales	f__Lachnospiraceae	g__Lachnospiraceae_UCG-004	s__uncultured_Clostridium
4311535	103.719140435479	-9.7172113164453	2.20905754987656	-4.39880405876627	1.08849045048535e-05	2.35681845365958e-05	o__Lachnospirales_f__Lachnospiraceae_NA	p__Firmicutes	c__Clostridia	o__Lachnospirales	f__Lachnospiraceae	NA	NA
198754	24.8934947804237	-7.62914191037019	2.31904375324296	-3.28977920304504	0.00100266027090779	0.00149011746175607	o__Oscillospirales_f__Ruminococcaceae_NA	p__Firmicutes	c__Clostridia	o__Oscillospirales	f__Ruminococcaceae	NA	NA
287578	24.0942774175556	-7.56674195760769	2.23472925851515	-3.38597703895252	0.000709253177544927	0.00108406498509797	o__WCHB1-41_f__WCHB1-41_g__WCHB1-41	p__Verrucomicrobiota	c__Kiritimatiellae	o__WCHB1-41	f__WCHB1-41	g__WCHB1-41	s__unidentified_rumen
3768338	43.9255944102877	-8.21523974866728	2.00359874995192	-4.1002420014808	4.12718323450905e-05	7.82850060894757e-05	o__Lachnospirales_f__Lachnospiraceae_NA	p__Firmicutes	c__Clostridia	o__Lachnospirales	f__Lachnospiraceae	NA	NA
185805	56.8726053550193	-8.72163823385809	2.07531194985658	-4.20256734630223	2.6390469718257e-05	5.2114993913703e-05	o__Lachnospirales_f__Lachnospiraceae_NA	p__Firmicutes	c__Clostridia	o__Lachnospirales	f__Lachnospiraceae	NA	NA
3507351	20.8677850368304	-7.2879099265702	1.99195304492264	-3.65867556223106	0.000253522041713101	0.000414070883871308	o__Acidaminococcales_f__Acidaminococcaceae_g__Phascolarctobacterium	p__Firmicutes	c__Negativicutes	o__Acidaminococcales	f__Acidaminococcaceae	g__Phascolarctobacterium	s__Phascolarctobacterium_succinatutens
291786	58.1793865494917	-8.83828556415026	2.05537249572163	-4.3000894400152	1.70729190901885e-05	3.54531655709069e-05	o__Eubacteriales_f__Anaerofustaceae_g__Anaerofustis	p__Firmicutes	c__Clostridia	o__Eubacteriales	f__Anaerofustaceae	g__Anaerofustis	NA
193161	96.189443200841	-9.61354529247489	1.97271159207016	-4.87326446051166	1.09769122329111e-06	3.10276187883833e-06	o__Oscillospirales_f__Ruminococcaceae_g__Subdoligranulum	p__Firmicutes	c__Clostridia	o__Oscillospirales	f__Ruminococcaceae	g__Subdoligranulum	s__metagenome
308419	51.5376266431162	-8.65903939755506	2.04331559436395	-4.23773959413768	2.25781422620936e-05	4.52388673415322e-05	o__Oscillospirales_f__Oscillospiraceae_NA	p__Firmicutes	c__Clostridia	o__Oscillospirales	f__Oscillospiraceae	NA	NA
529873	37.2344927695421	-8.14533480410759	2.22503557120699	-3.66076610617469	0.000251462234931087	0.000411442689053911	o__Lachnospirales_f__Lachnospiraceae_NA	p__Firmicutes	c__Clostridia	o__Lachnospirales	f__Lachnospiraceae	NA	NA
188199	27.3886365217468	-6.66650212446887	2.01325207114236	-3.31131020304186	0.00092860208297525	0.00138682721116096	o__Lachnospirales_f__Lachnospiraceae_NA	p__Firmicutes	c__Clostridia	o__Lachnospirales	f__Lachnospiraceae	NA	NA
183572	55.0212212203715	-8.72635090563758	2.08293427188654	-4.1894509219122	2.79630249808209e-05	5.4943131579963e-05	o__Oscillospirales_f__Ruminococcaceae_g__Ruminococcus	p__Firmicutes	c__Clostridia	o__Oscillospirales	f__Ruminococcaceae	g__Ruminococcus	s__Ruminococcus_champanellensis
4412873	44.6397137974982	-8.43014235077907	2.05758694684124	-4.09710139526344	4.18355687059755e-05	7.91350985398252e-05	o__Lactobacillales_f__Lactobacillaceae_g__Lactobacillus	p__Firmicutes	c__Bacilli	o__Lactobacillales	f__Lactobacillaceae	g__Lactobacillus	s__Lactobacillus_amylotrophicus
348406	78.8923270857172	-9.30960126464655	2.17727475806096	-4.27580452590077	1.90448274681794e-05	3.884123785208e-05	o__Oscillospirales_f__Oscillospiraceae_g__UCG-002	p__Firmicutes	c__Clostridia	o__Oscillospirales	f__Oscillospiraceae	g__UCG-002	NA
924224	162.547681033733	-10.3847638112835	2.13022083038556	-4.87497054913497	1.08824689259037e-06	3.08242837518617e-06	o__Spirochaetales_f__Spirochaetaceae_g__Treponema	p__Spirochaetota	c__Spirochaetia	o__Spirochaetales	f__Spirochaetaceae	g__Treponema	s__bacterium_MD2012
569912	51.3905423969426	-8.42240156032366	2.17271701505544	-3.87643742924744	0.000105997051873433	0.00018730704843957	o__Actinomycetales_f__Actinomycetaceae_g__Actinomyces	p__Actinobacteriota	c__Actinobacteria	o__Actinomycetales	f__Actinomycetaceae	g__Actinomyces	NA
189698	33.6429090162453	-7.84886868212819	2.04280825824137	-3.84219549263287	0.000121938650065899	0.000212597048077975	o__Lachnospirales_f__Lachnospiraceae_NA	p__Firmicutes	c__Clostridia	o__Lachnospirales	f__Lachnospiraceae	NA	NA
520075	34.8211586054694	-7.64550910078805	2.04796545684917	-3.73322170802178	0.000189046049460559	0.000317861957932763	o__Bacteroidales_NA_NA	p__Bacteroidota	c__Bacteroidia	o__Bacteroidales	NA	NA	NA
4383953	31.8547419360836	-7.32716159122529	2.01229502847031	-3.64119648836741	0.000271373918935108	0.000440861900334081	o__Clostridiales_f__Clostridiaceae_g__Clostridium_sensu_stricto_1	p__Firmicutes	c__Clostridia	o__Clostridiales	f__Clostridiaceae	g__Clostridium_sensu_stricto_1	NA
572889	53.6144051185013	-8.50780651881966	1.98515515322761	-4.28571364056207	1.82153500159045e-05	3.73441943814089e-05	o__Fusobacteriales_f__Fusobacteriaceae_g__Fusobacterium	p__Fusobacteriota	c__Fusobacteriia	o__Fusobacteriales	f__Fusobacteriaceae	g__Fusobacterium	s__Fusobacterium_necrogenes
313121	133.192263761815	-10.0893230468363	2.02139569979822	-4.99126571202437	5.99849114185287e-07	1.83369053990346e-06	o__Bacteroidales_f__Prevotellaceae_g__Prevotella	p__Bacteroidota	c__Bacteroidia	o__Bacteroidales	f__Prevotellaceae	g__Prevotella	s__uncultured_Wautersiella
531596	95.5921935118191	-9.62137458153614	1.97324736579888	-4.87590899564732	1.0830853569679e-06	3.07416662459593e-06	o__Bacteroidales_f__Prevotellaceae_g__Alloprevotella	p__Bacteroidota	c__Bacteroidia	o__Bacteroidales	f__Prevotellaceae	g__Alloprevotella	NA
333325	66.0072116317069	-8.98518803395916	2.12221943335859	-4.23386379971996	2.29710097815388e-05	4.58917547714332e-05	o__Oscillospirales_f__[Eubacterium]_coprostanoligenes_group_g__[Eubacterium]_coprostanoligenes_group	p__Firmicutes	c__Clostridia	o__Oscillospirales	f__[Eubacterium]_coprostanoligenes_group	g__[Eubacterium]_coprostanoligenes_group	NA
569073	35.7194233546096	-7.88187855224485	2.03481923343806	-3.87350307227415	0.000107282053613628	0.000189333469618382	o__Monoglobales_f__Monoglobaceae_g__Monoglobus	p__Firmicutes	c__Clostridia	o__Monoglobales	f__Monoglobaceae	g__Monoglobus	NA
4315787	51.6685083258971	-8.68865360217372	1.96275612993316	-4.42676166930102	9.56583232537655e-06	2.09606517913651e-05	o__Monoglobales_f__Monoglobaceae_g__Monoglobus	p__Firmicutes	c__Clostridia	o__Monoglobales	f__Monoglobaceae	g__Monoglobus	NA
617806	61.2834225374089	-8.94767672838404	1.96476927456018	-4.55405977904811	5.2620392255311e-06	1.23291064488706e-05	NA_NA_NA	p__Firmicutes	c__Clostridia	NA	NA	NA	NA
898217	81.9323231219019	-9.39413740980912	2.09207005723724	-4.49035508027627	7.11045392692799e-06	1.60821910040097e-05	o__RF39_f__RF39_g__RF39	p__Firmicutes	c__Bacilli	o__RF39	f__RF39	g__RF39	s__uncultured_organism
555547	63.1962243064511	-8.95528647229384	2.21622855182451	-4.04077750235706	5.32742844988516e-05	9.9534969469546e-05	NA_NA_NA	p__Firmicutes	NA	NA	NA	NA	NA
538322	84.7113410125772	-9.43270773814996	2.09673766693798	-4.49875436822062	6.83527776125721e-06	1.55626149526879e-05	o__Oscillospirales_f__Oscillospiraceae_g__UCG-002	p__Firmicutes	c__Clostridia	o__Oscillospirales	f__Oscillospiraceae	g__UCG-002	NA
335884	46.199604649964	-8.48197150323935	2.15563058017543	-3.93479828187865	8.3266599912656e-05	0.000150143000105836	o__Christensenellales_f__Christensenellaceae_g__Christensenellaceae_R-7_group	p__Firmicutes	c__Clostridia	o__Christensenellales	f__Christensenellaceae	g__Christensenellaceae_R-7_group	s__uncultured_sludge
3861782	34.0195849959534	-7.55501957045128	2.13562760221548	-3.53761094050937	0.000403764523743016	0.000638516761277206	o__Peptostreptococcales-Tissierellales_f__Peptostreptococcaceae_g__Terrisporobacter	p__Firmicutes	c__Clostridia	o__Peptostreptococcales-Tissierellales	f__Peptostreptococcaceae	g__Terrisporobacter	NA
181960	65.0984622961333	-9.0268671229153	1.9944334601133	-4.52603072674207	6.01018451150112e-06	1.38219104760718e-05	o__Oscillospirales_f__Ruminococcaceae_g__Faecalibacterium	p__Firmicutes	c__Clostridia	o__Oscillospirales	f__Ruminococcaceae	g__Faecalibacterium	s__unidentified
292458	33.7289780086526	-7.48552989067314	2.02208842476028	-3.70188058989585	0.000214007338509338	0.000354607441123459	o__Spirochaetales_f__Spirochaetaceae_g__Treponema	p__Spirochaetota	c__Spirochaetia	o__Spirochaetales	f__Spirochaetaceae	g__Treponema	NA
567226	134.7716074412	-10.1299170228823	2.09353039098658	-4.83867684295165	1.30706366557833e-06	3.59081983953765e-06	o__Bacteroidales_f__Prevotellaceae_g__Prevotellaceae_NK3B31_group	p__Bacteroidota	c__Bacteroidia	o__Bacteroidales	f__Prevotellaceae	g__Prevotellaceae_NK3B31_group	s__metagenome
187350	50.2466250803365	-8.4852331167053	2.17438934416612	-3.90235223487972	9.52623938887313e-05	0.000169541063587547	o__Lachnospirales_f__Lachnospiraceae_g__Sellimonas	p__Firmicutes	c__Clostridia	o__Lachnospirales	f__Lachnospiraceae	g__Sellimonas	s__uncultured_bacterium
363064	94.8421324453937	-9.60085404276995	2.09877756604652	-4.57449812599967	4.77362880559564e-06	1.12521250417611e-05	o__Lachnospirales_f__Lachnospiraceae_g__Coprococcus	p__Firmicutes	c__Clostridia	o__Lachnospirales	f__Lachnospiraceae	g__Coprococcus	NA
2963281	77.3291719209236	-9.29716163191683	1.97671629424712	-4.70333636595933	2.55944236686488e-06	6.41970022238361e-06	o__Oscillospirales_f__Oscillospiraceae_NA	p__Firmicutes	c__Clostridia	o__Oscillospirales	f__Oscillospiraceae	NA	NA
11208	34.7447029982917	-7.59645393365864	2.13010609593289	-3.56623266238377	0.000362149881966811	0.000577038119084989	o__Campylobacterales_f__Campylobacteraceae_g__Campylobacter	p__Campilobacterota	c__Campylobacteria	o__Campylobacterales	f__Campylobacteraceae	g__Campylobacter	NA
239863	51.7596685709033	-8.43376862846524	2.185418343176	-3.85910947201473	0.000113800955340337	0.000199680215680451	o__Clostridiales_f__Clostridiaceae_g__Clostridium_sensu_stricto_1	p__Firmicutes	c__Clostridia	o__Clostridiales	f__Clostridiaceae	g__Clostridium_sensu_stricto_1	NA
552235	51.4844458403931	-8.50226688013679	1.97498387766764	-4.30498039820839	1.67000521868426e-05	3.47315436140941e-05	o__Christensenellales_f__Christensenellaceae_g__Christensenella	p__Firmicutes	c__Clostridia	o__Christensenellales	f__Christensenellaceae	g__Christensenella	s__Christensenella_massiliensis
887025	83.472012548591	-9.41943036520609	2.07576571182714	-4.53780998093222	5.68414421703865e-06	1.31827866303716e-05	o__Oscillospirales_f__Oscillospiraceae_NA	p__Firmicutes	c__Clostridia	o__Oscillospirales	f__Oscillospiraceae	NA	NA
179930	183.340084277561	-10.5792739218394	2.02070246206858	-5.2354436738843	1.64589013705999e-07	5.95520883144955e-07	o__Clostridiales_f__Clostridiaceae_g__Clostridium_sensu_stricto_1	p__Firmicutes	c__Clostridia	o__Clostridiales	f__Clostridiaceae	g__Clostridium_sensu_stricto_1	NA
355745	166.191164140085	-10.4326344550606	2.08857671676326	-4.99509276883464	5.88074917712938e-07	1.8108009742348e-06	o__Spirochaetales_f__Spirochaetaceae_g__Sphaerochaeta	p__Spirochaetota	c__Spirochaetia	o__Spirochaetales	f__Spirochaetaceae	g__Sphaerochaeta	NA
47100	95.9423149577901	-9.59511269909717	2.11057631716228	-4.54620504412653	5.4621825836164e-06	1.2732696252362e-05	o__Clostridia_UCG-014_f__Clostridia_UCG-014_g__Clostridia_UCG-014	p__Firmicutes	c__Clostridia	o__Clostridia_UCG-014	f__Clostridia_UCG-014	g__Clostridia_UCG-014	NA
180826	68.7179705832104	-9.1256036600707	1.96813248094806	-4.63668159964254	3.54047145882554e-06	8.67383839510121e-06	o__Oscillospirales_NA_NA	p__Firmicutes	c__Clostridia	o__Oscillospirales	NA	NA	NA
183604	92.9003918964268	-9.56185409362411	1.97871381402032	-4.83235828540383	1.34925151820829e-06	3.68501495731649e-06	o__Lachnospirales_f__Lachnospiraceae_NA	p__Firmicutes	c__Clostridia	o__Lachnospirales	f__Lachnospiraceae	NA	NA
294905	23.6367019578193	-6.96034497483109	2.07373629113812	-3.35642723936277	0.000789564934267133	0.00119879066239339	o__Oscillospirales_f__Oscillospiraceae_g__UCG-005	p__Firmicutes	c__Clostridia	o__Oscillospirales	f__Oscillospiraceae	g__UCG-005	s__unidentified
199036	67.9729103802464	-9.09490471910631	2.089103331514	-4.35349682416864	1.33983037296471e-05	2.84700961330514e-05	o__Lachnospirales_f__Lachnospiraceae_g__Coprococcus	p__Firmicutes	c__Clostridia	o__Lachnospirales	f__Lachnospiraceae	g__Coprococcus	NA
173135	38.1923385726171	-8.26077454719641	2.2271729241342	-3.70908538698571	0.000208009276379447	0.00034613451276021	o__Oscillospirales_f__Ruminococcaceae_g__Faecalibacterium	p__Firmicutes	c__Clostridia	o__Oscillospirales	f__Ruminococcaceae	g__Faecalibacterium	s__unidentified
2064265	46.7777159296045	-8.11573809451568	1.96063537720289	-4.13934084270879	3.48305142324254e-05	6.71836468187417e-05	o__Lachnospirales_f__Lachnospiraceae_g__Agathobacter	p__Firmicutes	c__Clostridia	o__Lachnospirales	f__Lachnospiraceae	g__Agathobacter	NA
148453	38.0791875104648	-7.71957467800419	2.04313835487074	-3.77829267391566	0.000157907235539973	0.000269307545544201	o__Lactobacillales_f__Lactobacillaceae_g__Lactobacillus	p__Firmicutes	c__Bacilli	o__Lactobacillales	f__Lactobacillaceae	g__Lactobacillus	NA
538967	8.81404107711964	-6.42616810657769	2.28346581096183	-2.81421691348682	0.00488962223764827	0.00657147954313965	o__Lactobacillales_f__Lactobacillaceae_g__Lactobacillus	p__Firmicutes	c__Bacilli	o__Lactobacillales	f__Lactobacillaceae	g__Lactobacillus	NA
4372528	16.1631211673861	-6.42297427640644	2.29084689458023	-2.8037553673282	0.00505112141403096	0.00677855049144086	o__Peptostreptococcales-Tissierellales_f__Peptostreptococcaceae_g__Terrisporobacter	p__Firmicutes	c__Clostridia	o__Peptostreptococcales-Tissierellales	f__Peptostreptococcaceae	g__Terrisporobacter	NA
360761	35.5990169960845	-7.7052394437824	2.05292050456766	-3.7533062905449	0.000174517401591133	0.000295176840506613	o__Oscillospirales_f__Oscillospiraceae_g__NK4A214_group	p__Firmicutes	c__Clostridia	o__Oscillospirales	f__Oscillospiraceae	g__NK4A214_group	NA
337403	84.0486122610859	-9.40044545716187	2.00794149957215	-4.68163313481241	2.84598469795972e-06	7.07563061848457e-06	o__Christensenellales_f__Christensenellaceae_g__Christensenellaceae_R-7_group	p__Firmicutes	c__Clostridia	o__Christensenellales	f__Christensenellaceae	g__Christensenellaceae_R-7_group	s__uncultured_Christensenella
352733	33.0361488801034	-7.71397813277574	2.22815267262885	-3.46205097502342	0.000536075611512194	0.000837121493689794	o__Lachnospirales_f__Lachnospiraceae_NA	p__Firmicutes	c__Clostridia	o__Lachnospirales	f__Lachnospiraceae	NA	NA
1084900	38.2486058478054	-7.53234806377716	2.03291226983213	-3.70520074848047	0.000211223375178215	0.000351056325614764	o__Christensenellales_f__Christensenellaceae_NA	p__Firmicutes	c__Clostridia	o__Christensenellales	f__Christensenellaceae	NA	NA
175138	23.7218495973607	-7.1042185710528	2.21141074823066	-3.21252782945766	0.00131572400789916	0.00192921202228897	o__Oscillospirales_f__Oscillospiraceae_g__UCG-003	p__Firmicutes	c__Clostridia	o__Oscillospirales	f__Oscillospiraceae	g__UCG-003	s__gut_metagenome
292607	36.0373510068645	-7.85387790609161	2.0198301056882	-3.88838540626446	0.000100913295657746	0.000179132544916764	o__Coriobacteriales_f__Coriobacteriales_g__Coriobacteriales	p__Actinobacteriota	c__Coriobacteriia	o__Coriobacteriales	f__Coriobacteriales	g__Coriobacteriales	s__uncultured_bacterium
356180	16.2390592634893	-6.43909143035296	2.28269600327615	-2.82082739931708	0.00478999673733006	0.0064565950115881	o__Clostridia_UCG-014_f__Clostridia_UCG-014_g__Clostridia_UCG-014	p__Firmicutes	c__Clostridia	o__Clostridia_UCG-014	f__Clostridia_UCG-014	g__Clostridia_UCG-014	NA
178809	91.2887459418276	-9.54692009520972	2.07431266247503	-4.60244989480926	4.17550034392159e-06	1.00321889842116e-05	o__Lachnospirales_f__Lachnospiraceae_g__Coprococcus	p__Firmicutes	c__Clostridia	o__Lachnospirales	f__Lachnospiraceae	g__Coprococcus	NA
4324985	17.7693725671781	-6.7907841718803	2.19204676952577	-3.09791938123174	0.00194884436119646	0.00277733626128851	o__Oscillospirales_f__Oscillospiraceae_g__NK4A214_group	p__Firmicutes	c__Clostridia	o__Oscillospirales	f__Oscillospiraceae	g__NK4A214_group	NA
358858	71.9716376303133	-9.15248516597858	2.10719057745971	-4.34345391626238	1.40259910526117e-05	2.96657833923578e-05	o__Lachnospirales_f__Lachnospiraceae_g__Sellimonas	p__Firmicutes	c__Clostridia	o__Lachnospirales	f__Lachnospiraceae	g__Sellimonas	s__uncultured_bacterium
301620	40.3085886569626	-7.80978763475478	2.1797216845021	-3.58292881622579	0.000339763219148343	0.000543581458672494	o__Lachnospirales_f__Lachnospiraceae_NA	p__Firmicutes	c__Clostridia	o__Lachnospirales	f__Lachnospiraceae	NA	NA
188282	62.6509793307028	-8.95884190292236	1.97024961138077	-4.54705934272151	5.44006632219404e-06	1.27027635605196e-05	o__Clostridiales_f__Clostridiaceae_g__Clostridium_sensu_stricto_1	p__Firmicutes	c__Clostridia	o__Clostridiales	f__Clostridiaceae	g__Clostridium_sensu_stricto_1	NA
[truncated: 671 more rows]
